# Supplementary material for: 3-[(2-Hy­droxy-1-naphth­yl)(pyrrolidin-1-yl)meth­yl]benzonitrile
Source: Acta Crystallogr Sect E Struct Rep Online. 2010 Jul 14;66(Pt 8):o2006. doi: 10.1107/S1600536810026152 (PMC3007212; doi:10.1107/S1600536810026152)
Supplement: Supplementary file 1 [file e-66-o2006-sup1.cif]

##############################################################################
###                                                                        ###
###        Electronic paper (Acta Crystallographica Section E)             ###
###                                                                        ###
##############################################################################
#                                                                            #
# This CIF contains the data in a paper accepted for publication in Acta     #
# Crystallographica Section E. It conforms to the requirements of Notes      #
# for Authors for Section E, and has been peer reviewed under the auspices   #
# of the IUCr Commission on Journals.                                        #
#                                                                            #
# Full details of the Crystallographic Information File format               #
# are given in the paper "The Crystallographic Information File (CIF):       #
# a New Standard Archive File for Crystallography" by S. R. Hall, F. H.      #
# Allen and I. D. Brown [Acta Cryst. (1991), A47, 655-685].                  #
#                                                                            #
# The current version of the core CIF dictionary is obtainable from          #
# ftp://ftp.iucr.org/pub/cif_core.dic. The current version number is 2.4.    #
#                                                                            #
# Software is freely available for graphical display of the structure(s) in  #
# this CIF.  For information consult the CIF home page http://www.iucr.org/  #
# cif/home.html                                                              #
#                                                                            #
# This file may be used for bona fide research purposes within the           #
# scientific community so long as proper attribution is given to the journal # 
# article from which it was obtained.                                        #
#                                                                            #
##############################################################################
                                             
data_I
_audit_creation_method     SHELXL-97
_chemical_name_systematic
;
3-[(2-Hydroxy-1-naphthyl)(pyrrolidin-1-yl)methyl]benzonitrile
;
_chemical_name_common     ?
_chemical_formula_moiety     'C22 H20 N2 O'
_chemical_formula_sum     'C22 H20 N2 O'
_chemical_formula_iupac     'C22 H20 N2 O'
_chemical_formula_weight     328.40
_chemical_melting_point     ?
_symmetry_cell_setting     orthorhombic
_symmetry_space_group_name_H-M     'P c a 21'
_symmetry_space_group_name_Hall     'P 2c -2ac'
loop_
    _symmetry_equiv_pos_as_xyz
    'x, y, z'
    '-x, -y, z+1/2'
    'x+1/2, -y, z'
    '-x+1/2, y, z+1/2'
_cell_length_a     18.735(4)
_cell_length_b     10.475(2)
_cell_length_c     18.122(4)
_cell_angle_alpha     90.00
_cell_angle_beta     90.00
_cell_angle_gamma     90.00
_cell_volume     3556.4(12)
_cell_formula_units_Z     8
_cell_measurement_reflns_used     3612
_cell_measurement_theta_min     2.6189
_cell_measurement_theta_max     26.000
_cell_measurement_temperature     293(2)
_exptl_crystal_description     'Prism'
_exptl_crystal_colour     'Colourless'
_exptl_crystal_size_max     0.2000
_exptl_crystal_size_mid     0.2000
_exptl_crystal_size_min     0.2000
_exptl_crystal_density_diffrn     1.227
_exptl_crystal_density_meas     ?
_exptl_crystal_density_method     'not measured'
_exptl_crystal_F_000     1392
_exptl_absorpt_coefficient_mu     0.076
_exptl_absorpt_correction_type     multi-scan
_exptl_absorpt_process_details     '(CrystalClear; Rigaku, 2005)'
_exptl_absorpt_correction_T_min     0.8251
_exptl_absorpt_correction_T_max     1.0000
_exptl_special_details
;
;
_diffrn_ambient_temperature     293(2)
_diffrn_radiation_type     MoK\a
_diffrn_radiation_wavelength     0.71073
_diffrn_radiation_source     'fine-focus sealed tube'
_diffrn_radiation_monochromator     graphite
_diffrn_measurement_device_type     'Rigaku Mercury2'
_diffrn_measurement_method     'CCD_Profile_fitting'
_diffrn_detector_area_resol_mean     13.6612
_diffrn_reflns_number     31413
_diffrn_reflns_av_R_equivalents     0.1253
_diffrn_reflns_av_sigmaI/netI     0.0615
_diffrn_reflns_theta_min     3.13
_diffrn_reflns_theta_max     26.00
_diffrn_reflns_theta_full     26.00
_diffrn_measured_fraction_theta_max     0.998
_diffrn_measured_fraction_theta_full     0.998
_diffrn_reflns_limit_h_min     -23
_diffrn_reflns_limit_h_max     23
_diffrn_reflns_limit_k_min     -12
_diffrn_reflns_limit_k_max     12
_diffrn_reflns_limit_l_min     -22
_diffrn_reflns_limit_l_max     22
_diffrn_standards_number     ?
_diffrn_standards_interval_count     ?
_diffrn_standards_interval_time     ?
_diffrn_standards_decay_%     ?
_refine_special_details
;
Refinement of <i>F</i>^2^ against ALL reflections. The weighted <i>R</i>-factor
<i>wR</i> and goodness of fit <i>S</i> are based on <i>F</i>^2^, conventional
<i>R</i>-factors <i>R</i> are based on <i>F</i>, with <i>F</i> set to zero for
negative <i>F</i>^2^. The threshold expression of <i>F</i>^2^ >
\s(<i>F</i>^2^) is used only for calculating <i>R</i>-factors(gt) <i>etc</i>.
and is not relevant to the choice of reflections for refinement.
<i>R</i>-factors based on <i>F</i>^2^ are statistically about twice as large
as those based on <i>F</i>, and <i>R</i>- factors based on ALL data will be
even larger.
;
_reflns_number_total     3612
_reflns_number_gt     2166
_reflns_threshold_expression     I>2sigma(I)
_refine_ls_structure_factor_coef     Fsqd
_refine_ls_matrix_type     full
_refine_ls_R_factor_all     0.1173
_refine_ls_R_factor_gt     0.0635
_refine_ls_wR_factor_gt     0.1285
_refine_ls_wR_factor_ref     0.1494
_refine_ls_goodness_of_fit_ref     1.072
_refine_ls_restrained_S_all     1.072
_refine_ls_number_reflns     3612
_refine_ls_number_parameters     452
_refine_ls_number_restraints     1
_refine_ls_hydrogen_treatment     constr
_refine_ls_weighting_scheme     calc
_refine_ls_weighting_details
         'calc w=1/[\s^2^(Fo^2^)+(0.0650P)^2^+0.1500P] where P=(Fo^2^+2Fc^2^)/3'
_atom_sites_solution_hydrogens     geom
_atom_sites_solution_primary     direct
_atom_sites_solution_secondary     difmap
_refine_ls_shift/su_max     0.000
_refine_ls_shift/su_mean     0.000
_refine_diff_density_max     0.158
_refine_diff_density_min     -0.161
_refine_ls_extinction_method     none
_refine_ls_extinction_coef     ?
_refine_ls_abs_structure_details     ?
_refine_ls_abs_structure_Flack     ?
loop_
    _atom_type_symbol
    _atom_type_description
    _atom_type_scat_dispersion_real
    _atom_type_scat_dispersion_imag
    _atom_type_scat_source
    'C' 'C' 0.0033 0.0000
                         'International Tables Vol C Tables 4.2.6.8 and 6.1.1.4'
    'H' 'H' 0.0000 0.0000
                         'International Tables Vol C Tables 4.2.6.8 and 6.1.1.4'
    'N' 'N' 0.0061 0.0000
                         'International Tables Vol C Tables 4.2.6.8 and 6.1.1.4'
    'O' 'O' 0.0106 0.0000
                         'International Tables Vol C Tables 4.2.6.8 and 6.1.1.4'
_computing_data_collection     'CrystalClear (Rigaku, 2005)'
_computing_cell_refinement     'CrystalClear (Rigaku, 2005)'
_computing_data_reduction     'CrystalClear (Rigaku, 2005)'
_computing_structure_solution     'SHELXS97 (Sheldrick, 2008)'
_computing_structure_refinement     'SHELXL97 (Sheldrick, 2008)'
_computing_molecular_graphics     'SHELXTL/PC (Sheldrick, 2008)'
_computing_publication_material     'SHELXTL/PC (Sheldrick, 2008)'
loop_
    _atom_site_type_symbol
    _atom_site_label
    _atom_site_fract_x
    _atom_site_fract_y
    _atom_site_fract_z
    _atom_site_U_iso_or_equiv
    _atom_site_adp_type
    _atom_site_calc_flag
    _atom_site_refinement_flags
    _atom_site_occupancy
    _atom_site_disorder_assembly
    _atom_site_disorder_group
    O O1 0.99425(19) 0.9948(4) 0.6386(2) 0.0722(11) Uani d . 1 . .
    H H1A 0.9848 0.9279 0.6173 0.108 Uiso calc R 1 . .
    O O2 0.1596(2) 0.5126(4) 0.3506(2) 0.0758(11) Uani d . 1 . .
    H H2A 0.1799 0.5805 0.3587 0.114 Uiso calc R 1 . .
    C C20 0.8916(3) 0.9893(4) 0.4063(3) 0.0511(12) Uani d . 1 . .
    C C34 0.2940(2) 0.6121(4) 0.4724(3) 0.0481(11) Uani d . 1 . .
    C C1 0.8658(3) 1.0060(5) 0.6434(3) 0.0506(12) Uani d . 1 . .
    N N3 0.1789(2) 0.7119(3) 0.4331(2) 0.0556(11) Uani d . 1 . .
    C C17 0.8022(3) 0.8267(5) 0.4799(3) 0.0613(13) Uani d . 1 . .
    H H17A 0.7717 0.7707 0.5044 0.074 Uiso calc R 1 . .
    C C16 0.8526(2) 0.8953(4) 0.5204(3) 0.0478(11) Uani d . 1 . .
    N N1 0.9174(2) 0.7925(4) 0.6241(2) 0.0553(11) Uani d . 1 . .
    C C35 0.3411(3) 0.6798(5) 0.5162(3) 0.0649(14) Uani d . 1 . .
    H H35A 0.3232 0.7354 0.5516 0.078 Uiso calc R 1 . .
    C C23 0.1768(2) 0.4942(4) 0.4814(3) 0.0540(12) Uani d . 1 . .
    C C21 0.8972(2) 0.9772(4) 0.4825(3) 0.0511(12) Uani d . 1 . .
    H H21A 0.9312 1.0245 0.5081 0.061 Uiso calc R 1 . .
    C C33 0.2139(2) 0.6242(4) 0.4850(3) 0.0512(12) Uani d . 1 . .
    H H33A 0.2068 0.6583 0.5348 0.061 Uiso calc R 1 . .
    C C2 0.9328(3) 1.0546(5) 0.6582(3) 0.0560(13) Uani d . 1 . .
    C C9 0.8046(3) 1.0760(5) 0.6660(2) 0.0495(12) Uani d . 1 . .
    C C39 0.3220(2) 0.5309(4) 0.4191(3) 0.0504(12) Uani d . 1 . .
    H H39A 0.2915 0.4841 0.3890 0.060 Uiso calc R 1 . .
    C C11 0.8581(3) 0.8773(4) 0.6034(3) 0.0521(13) Uani d . 1 . .
    H H11A 0.8137 0.8375 0.6204 0.063 Uiso calc R 1 . .
    C C31 0.1686(3) 0.4212(5) 0.5466(3) 0.0596(14) Uani d . 1 . .
    C C22 0.9394(3) 1.0752(6) 0.3687(3) 0.0764(17) Uani d . 1 . .
    C C26 0.1079(3) 0.2602(6) 0.4724(5) 0.084(2) Uani d . 1 . .
    H H26A 0.0842 0.1825 0.4689 0.100 Uiso calc R 1 . .
    C C42 0.1570(3) 0.9229(6) 0.3957(4) 0.091(2) Uani d . 1 . .
    H H42A 0.1593 0.9249 0.3422 0.110 Uiso calc R 1 . .
    H H42B 0.1628 1.0091 0.4142 0.110 Uiso calc R 1 . .
    C C32 0.1309(3) 0.3015(5) 0.5413(4) 0.0719(18) Uani d . 1 . .
    C C41 0.2134(3) 0.8384(4) 0.4258(3) 0.0692(15) Uani d . 1 . .
    H H41A 0.2538 0.8341 0.3925 0.083 Uiso calc R 1 . .
    H H41B 0.2297 0.8691 0.4734 0.083 Uiso calc R 1 . .
    C C10 0.8134(3) 1.1955(5) 0.7035(3) 0.0591(14) Uani d . 1 . .
    C C4 0.8831(3) 1.2381(5) 0.7176(3) 0.0683(16) Uani d . 1 . .
    H H4A 0.8895 1.3137 0.7436 0.082 Uiso calc R 1 . .
    C C38 0.3954(2) 0.5194(5) 0.4108(3) 0.0522(12) Uani d . 1 . .
    C C3 0.9407(3) 1.1739(5) 0.6948(3) 0.0665(15) Uani d . 1 . .
    H H3A 0.9860 1.2072 0.7030 0.080 Uiso calc R 1 . .
    C C12 0.9237(3) 0.6728(5) 0.5805(3) 0.0701(16) Uani d . 1 . .
    H H12A 0.9432 0.6894 0.5318 0.084 Uiso calc R 1 . .
    H H12B 0.8778 0.6308 0.5754 0.084 Uiso calc R 1 . .
    C C8 0.7341(3) 1.0379(5) 0.6519(3) 0.0622(14) Uani d . 1 . .
    H H8A 0.7265 0.9630 0.6254 0.075 Uiso calc R 1 . .
    C C30 0.1949(3) 0.4570(6) 0.6151(4) 0.0794(18) Uani d . 1 . .
    H H30A 0.2211 0.5320 0.6193 0.095 Uiso calc R 1 . .
    C C24 0.1520(3) 0.4480(5) 0.4139(4) 0.0611(14) Uani d . 1 . .
    C C44 0.1058(3) 0.7426(5) 0.4580(4) 0.0766(17) Uani d . 1 . .
    H H44A 0.1042 0.7514 0.5112 0.092 Uiso calc R 1 . .
    H H44B 0.0726 0.6761 0.4433 0.092 Uiso calc R 1 . .
    C C27 0.1212(4) 0.2315(6) 0.6069(6) 0.098(3) Uani d . 1 . .
    H H27A 0.0967 0.1543 0.6042 0.118 Uiso calc R 1 . .
    C C25 0.1188(3) 0.3286(5) 0.4107(4) 0.0712(16) Uani d . 1 . .
    H H25A 0.1040 0.2962 0.3654 0.085 Uiso calc R 1 . .
    C C19 0.8404(3) 0.9221(5) 0.3668(3) 0.0645(15) Uani d . 1 . .
    H H19A 0.8360 0.9326 0.3160 0.077 Uiso calc R 1 . .
    C C18 0.7966(3) 0.8401(5) 0.4044(3) 0.0686(15) Uani d . 1 . .
    H H18A 0.7627 0.7929 0.3787 0.082 Uiso calc R 1 . .
    C C37 0.4410(3) 0.5868(5) 0.4566(3) 0.0708(16) Uani d . 1 . .
    H H37A 0.4901 0.5774 0.4517 0.085 Uiso calc R 1 . .
    C C5 0.7527(4) 1.2623(5) 0.7266(3) 0.0744(16) Uani d . 1 . .
    H H5A 0.7590 1.3384 0.7523 0.089 Uiso calc R 1 . .
    C C15 0.9121(3) 0.7469(5) 0.7019(3) 0.0729(16) Uani d . 1 . .
    H H15A 0.8640 0.7190 0.7131 0.088 Uiso calc R 1 . .
    H H15B 0.9256 0.8138 0.7362 0.088 Uiso calc R 1 . .
    N N2 0.9776(4) 1.1433(6) 0.3394(3) 0.114(2) Uani d . 1 . .
    C C28 0.1449(5) 0.2691(8) 0.6720(6) 0.113(3) Uani d . 1 . .
    H H28A 0.1365 0.2204 0.7141 0.136 Uiso calc R 1 . .
    C C40 0.4246(3) 0.4309(6) 0.3597(4) 0.0746(17) Uani d . 1 . .
    C C6 0.6855(4) 1.2217(7) 0.7135(4) 0.0821(18) Uani d . 1 . .
    H H40A 0.6464 1.2691 0.7294 0.099 Uiso calc R 1 . .
    C C7 0.6758(3) 1.1065(7) 0.6754(4) 0.0794(18) Uani d . 1 . .
    H H7A 0.6300 1.0764 0.6661 0.095 Uiso calc R 1 . .
    C C13 0.9750(4) 0.5932(6) 0.6269(4) 0.103(2) Uani d . 1 . .
    H H13A 0.9643 0.5029 0.6222 0.123 Uiso calc R 1 . .
    H H13B 1.0240 0.6077 0.6118 0.123 Uiso calc R 1 . .
    N N4 0.4512(3) 0.3616(7) 0.3192(4) 0.119(2) Uani d . 1 . .
    C C43 0.0872(3) 0.8681(6) 0.4207(5) 0.103(2) Uani d . 1 . .
    H H43A 0.0558 0.8539 0.3789 0.123 Uiso calc R 1 . .
    H H43B 0.0638 0.9254 0.4551 0.123 Uiso calc R 1 . .
    C C29 0.1831(5) 0.3845(8) 0.6764(4) 0.111(3) Uani d . 1 . .
    H H29A 0.2006 0.4117 0.7217 0.134 Uiso calc R 1 . .
    C C14 0.9633(4) 0.6377(6) 0.7056(4) 0.100(2) Uani d . 1 . .
    H H14A 0.9437 0.5692 0.7353 0.121 Uiso calc R 1 . .
    H H14B 1.0081 0.6649 0.7274 0.121 Uiso calc R 1 . .
    C C36 0.4140(3) 0.6667(5) 0.5085(4) 0.0752(17) Uani d . 1 . .
    H H36A 0.4447 0.7127 0.5389 0.090 Uiso calc R 1 . .
loop_
    _atom_site_aniso_label
    _atom_site_aniso_U_11
    _atom_site_aniso_U_22
    _atom_site_aniso_U_33
    _atom_site_aniso_U_12
    _atom_site_aniso_U_13
    _atom_site_aniso_U_23
    O1 0.060(2) 0.066(2) 0.090(3) -0.0146(19) 0.007(2) -0.011(2)
    O2 0.081(3) 0.067(3) 0.079(3) -0.006(2) -0.009(2) -0.005(2)
    C20 0.055(3) 0.046(3) 0.052(3) 0.000(2) -0.001(3) 0.007(2)
    C34 0.051(3) 0.041(3) 0.052(3) -0.006(2) -0.002(2) 0.001(2)
    C1 0.055(3) 0.046(3) 0.051(3) -0.010(2) 0.003(2) 0.000(2)
    N3 0.053(2) 0.039(2) 0.074(3) 0.0024(18) 0.012(2) -0.004(2)
    C17 0.050(3) 0.063(3) 0.071(4) -0.015(3) 0.003(3) -0.009(3)
    C16 0.049(3) 0.043(3) 0.052(3) -0.004(2) 0.002(2) -0.009(2)
    N1 0.065(3) 0.047(2) 0.054(3) -0.001(2) -0.002(2) 0.002(2)
    C35 0.075(4) 0.050(3) 0.070(4) -0.005(3) -0.004(3) -0.011(3)
    C23 0.047(3) 0.042(3) 0.073(3) 0.001(2) 0.016(3) -0.001(3)
    C21 0.050(3) 0.049(3) 0.055(3) -0.007(2) 0.000(2) -0.005(2)
    C33 0.064(3) 0.035(2) 0.055(3) -0.001(2) 0.012(3) -0.002(2)
    C2 0.055(3) 0.054(3) 0.059(3) -0.009(3) 0.010(3) -0.001(2)
    C9 0.059(3) 0.048(3) 0.041(3) -0.007(2) 0.004(2) 0.002(2)
    C39 0.052(3) 0.044(3) 0.055(3) -0.006(2) 0.004(2) -0.005(2)
    C11 0.049(3) 0.045(3) 0.062(3) -0.009(2) -0.001(2) 0.004(2)
    C31 0.061(3) 0.041(3) 0.077(4) 0.003(2) 0.023(3) -0.001(3)
    C22 0.088(4) 0.084(5) 0.057(4) -0.013(4) -0.007(3) 0.006(3)
    C26 0.046(3) 0.047(3) 0.158(7) -0.004(3) 0.008(4) -0.017(5)
    C42 0.090(5) 0.056(4) 0.129(6) 0.017(3) 0.001(4) 0.007(4)
    C32 0.052(3) 0.043(3) 0.121(6) 0.005(3) 0.030(4) 0.014(3)
    C41 0.076(4) 0.042(3) 0.090(4) -0.003(3) 0.003(3) 0.002(3)
    C10 0.068(4) 0.052(3) 0.058(3) -0.002(3) 0.002(3) 0.001(3)
    C4 0.084(4) 0.056(3) 0.065(4) -0.018(3) 0.005(3) -0.010(3)
    C38 0.047(3) 0.050(3) 0.059(3) -0.005(2) 0.007(3) 0.004(3)
    C3 0.069(4) 0.065(3) 0.066(4) -0.022(3) 0.004(3) -0.011(3)
    C12 0.090(4) 0.054(3) 0.067(4) 0.009(3) -0.009(3) -0.003(3)
    C8 0.064(4) 0.057(3) 0.066(4) -0.004(3) 0.004(3) 0.001(3)
    C30 0.101(5) 0.058(4) 0.079(5) 0.003(3) 0.026(4) 0.012(4)
    C24 0.049(3) 0.049(3) 0.085(4) -0.007(2) 0.005(3) -0.015(3)
    C44 0.063(3) 0.066(4) 0.101(5) 0.005(3) 0.012(3) 0.001(3)
    C27 0.086(5) 0.049(4) 0.160(8) 0.008(3) 0.048(5) 0.029(5)
    C25 0.053(3) 0.051(3) 0.110(5) -0.005(3) 0.000(3) -0.015(4)
    C19 0.071(4) 0.064(4) 0.058(3) 0.001(3) -0.002(3) -0.005(3)
    C18 0.070(4) 0.066(4) 0.070(4) -0.012(3) -0.010(3) -0.014(3)
    C37 0.046(3) 0.070(4) 0.097(5) -0.007(3) -0.003(3) 0.000(3)
    C5 0.094(5) 0.065(3) 0.064(4) 0.006(4) 0.007(3) -0.007(3)
    C15 0.096(4) 0.062(4) 0.061(4) -0.001(3) -0.011(3) 0.002(3)
    N2 0.135(5) 0.125(5) 0.083(4) -0.047(4) 0.015(4) 0.016(4)
    C28 0.148(8) 0.080(6) 0.112(7) 0.016(5) 0.056(6) 0.050(5)
    C40 0.045(3) 0.090(5) 0.089(5) 0.003(3) 0.007(3) -0.012(4)
    C6 0.084(5) 0.081(5) 0.081(5) 0.026(4) 0.003(4) -0.002(4)
    C7 0.060(4) 0.092(5) 0.086(5) 0.007(4) 0.004(3) 0.007(4)
    C13 0.146(7) 0.076(4) 0.087(5) 0.021(4) -0.015(5) 0.003(4)
    N4 0.072(4) 0.150(6) 0.134(6) 0.023(4) 0.011(4) -0.041(5)
    C43 0.070(4) 0.074(4) 0.164(7) 0.015(3) 0.006(5) -0.002(5)
    C29 0.158(7) 0.096(6) 0.081(5) 0.014(5) 0.043(5) 0.018(4)
    C14 0.136(6) 0.067(4) 0.098(6) 0.013(4) -0.035(5) 0.008(4)
    C36 0.071(4) 0.061(4) 0.094(5) -0.014(3) -0.014(3) -0.018(3)
_geom_special_details
;
All e.s.d.'s (except the e.s.d. in the dihedral angle between two l.s. planes)
are estimated using the full covariance matrix. The cell e.s.d.'s are taken
into account individually in the estimation of e.s.d.'s in distances, angles
and torsion angles; correlations between e.s.d.'s in cell parameters are only
used when they are defined by crystal symmetry. An approximate (isotropic)
treatment of cell e.s.d.'s is used for estimating e.s.d.'s involving l.s.
planes.
;
loop_
    _geom_bond_atom_site_label_1
    _geom_bond_atom_site_label_2
    _geom_bond_site_symmetry_2
    _geom_bond_distance
    _geom_bond_publ_flag
    O1 C2 . 1.357(6) ?
    O1 H1A . 0.8200 ?
    O2 C24 . 1.339(7) ?
    O2 H2A . 0.8200 ?
    C20 C19 . 1.388(7) ?
    C20 C21 . 1.391(7) ?
    C20 C22 . 1.441(8) ?
    C34 C35 . 1.382(7) ?
    C34 C39 . 1.389(7) ?
    C34 C33 . 1.523(6) ?
    C1 C2 . 1.381(7) ?
    C1 C9 . 1.421(7) ?
    C1 C11 . 1.537(7) ?
    N3 C33 . 1.469(6) ?
    N3 C44 . 1.477(6) ?
    N3 C41 . 1.481(6) ?
    C17 C18 . 1.381(8) ?
    C17 C16 . 1.395(7) ?
    C17 H17A . 0.9300 ?
    C16 C21 . 1.381(6) ?
    C16 C11 . 1.520(7) ?
    N1 C11 . 1.471(6) ?
    N1 C12 . 1.487(6) ?
    N1 C15 . 1.491(7) ?
    C35 C36 . 1.381(7) ?
    C35 H35A . 0.9300 ?
    C23 C24 . 1.395(8) ?
    C23 C31 . 1.415(7) ?
    C23 C33 . 1.531(6) ?
    C21 H21A . 0.9300 ?
    C33 H33A . 0.9800 ?
    C2 C3 . 1.423(7) ?
    C9 C8 . 1.403(7) ?
    C9 C10 . 1.433(7) ?
    C39 C38 . 1.389(6) ?
    C39 H39A . 0.9300 ?
    C11 H11A . 0.9800 ?
    C31 C30 . 1.388(8) ?
    C31 C32 . 1.442(8) ?
    C22 N2 . 1.142(7) ?
    C26 C25 . 1.343(9) ?
    C26 C32 . 1.389(9) ?
    C26 H26A . 0.9300 ?
    C42 C41 . 1.482(8) ?
    C42 C43 . 1.497(9) ?
    C42 H42A . 0.9700 ?
    C42 H42B . 0.9700 ?
    C32 C27 . 1.409(10) ?
    C41 H41A . 0.9700 ?
    C41 H41B . 0.9700 ?
    C10 C5 . 1.400(8) ?
    C10 C4 . 1.403(7) ?
    C4 C3 . 1.336(8) ?
    C4 H4A . 0.9300 ?
    C38 C37 . 1.384(7) ?
    C38 C40 . 1.419(8) ?
    C3 H3A . 0.9300 ?
    C12 C13 . 1.526(8) ?
    C12 H12A . 0.9700 ?
    C12 H12B . 0.9700 ?
    C8 C7 . 1.376(8) ?
    C8 H8A . 0.9300 ?
    C30 C29 . 1.363(9) ?
    C30 H30A . 0.9300 ?
    C24 C25 . 1.399(7) ?
    C44 C43 . 1.519(8) ?
    C44 H44A . 0.9700 ?
    C44 H44B . 0.9700 ?
    C27 C28 . 1.322(11) ?
    C27 H27A . 0.9300 ?
    C25 H25A . 0.9300 ?
    C19 C18 . 1.369(8) ?
    C19 H19A . 0.9300 ?
    C18 H18A . 0.9300 ?
    C37 C36 . 1.357(8) ?
    C37 H37A . 0.9300 ?
    C5 C6 . 1.351(9) ?
    C5 H5A . 0.9300 ?
    C15 C14 . 1.494(8) ?
    C15 H15A . 0.9700 ?
    C15 H15B . 0.9700 ?
    C28 C29 . 1.408(12) ?
    C28 H28A . 0.9300 ?
    C40 N4 . 1.147(7) ?
    C6 C7 . 1.402(9) ?
    C6 H40A . 0.9300 ?
    C7 H7A . 0.9300 ?
    C13 C14 . 1.516(9) ?
    C13 H13A . 0.9700 ?
    C13 H13B . 0.9700 ?
    C43 H43A . 0.9700 ?
    C43 H43B . 0.9700 ?
    C29 H29A . 0.9300 ?
    C14 H14A . 0.9700 ?
    C14 H14B . 0.9700 ?
    C36 H36A . 0.9300 ?
loop_
    _geom_angle_atom_site_label_1
    _geom_angle_atom_site_label_2
    _geom_angle_atom_site_label_3
    _geom_angle_site_symmetry_1
    _geom_angle_site_symmetry_3
    _geom_angle
    _geom_angle_publ_flag
    C2 O1 H1A . . 109.5 ?
    C24 O2 H2A . . 109.5 ?
    C19 C20 C21 . . 121.3(5) ?
    C19 C20 C22 . . 120.1(5) ?
    C21 C20 C22 . . 118.6(5) ?
    C35 C34 C39 . . 118.2(4) ?
    C35 C34 C33 . . 120.0(4) ?
    C39 C34 C33 . . 121.8(4) ?
    C2 C1 C9 . . 119.1(4) ?
    C2 C1 C11 . . 120.0(4) ?
    C9 C1 C11 . . 120.9(4) ?
    C33 N3 C44 . . 110.8(4) ?
    C33 N3 C41 . . 114.9(4) ?
    C44 N3 C41 . . 103.7(4) ?
    C18 C17 C16 . . 121.3(5) ?
    C18 C17 H17A . . 119.3 ?
    C16 C17 H17A . . 119.3 ?
    C21 C16 C17 . . 118.0(5) ?
    C21 C16 C11 . . 121.9(4) ?
    C17 C16 C11 . . 120.2(4) ?
    C11 N1 C12 . . 115.7(4) ?
    C11 N1 C15 . . 112.6(4) ?
    C12 N1 C15 . . 103.7(4) ?
    C36 C35 C34 . . 121.5(5) ?
    C36 C35 H35A . . 119.2 ?
    C34 C35 H35A . . 119.2 ?
    C24 C23 C31 . . 120.5(5) ?
    C24 C23 C33 . . 119.8(5) ?
    C31 C23 C33 . . 119.7(5) ?
    C16 C21 C20 . . 120.3(5) ?
    C16 C21 H21A . . 119.9 ?
    C20 C21 H21A . . 119.9 ?
    N3 C33 C34 . . 113.3(4) ?
    N3 C33 C23 . . 109.1(4) ?
    C34 C33 C23 . . 111.5(4) ?
    N3 C33 H33A . . 107.6 ?
    C34 C33 H33A . . 107.6 ?
    C23 C33 H33A . . 107.6 ?
    O1 C2 C1 . . 123.4(4) ?
    O1 C2 C3 . . 116.0(5) ?
    C1 C2 C3 . . 120.6(5) ?
    C8 C9 C1 . . 124.0(4) ?
    C8 C9 C10 . . 116.3(5) ?
    C1 C9 C10 . . 119.7(4) ?
    C34 C39 C38 . . 120.1(4) ?
    C34 C39 H39A . . 119.9 ?
    C38 C39 H39A . . 119.9 ?
    N1 C11 C16 . . 112.2(4) ?
    N1 C11 C1 . . 109.8(4) ?
    C16 C11 C1 . . 111.4(4) ?
    N1 C11 H11A . . 107.7 ?
    C16 C11 H11A . . 107.7 ?
    C1 C11 H11A . . 107.7 ?
    C30 C31 C23 . . 124.2(5) ?
    C30 C31 C32 . . 117.9(6) ?
    C23 C31 C32 . . 117.8(6) ?
    N2 C22 C20 . . 179.4(7) ?
    C25 C26 C32 . . 122.4(5) ?
    C25 C26 H26A . . 118.8 ?
    C32 C26 H26A . . 118.8 ?
    C41 C42 C43 . . 106.4(5) ?
    C41 C42 H42A . . 110.4 ?
    C43 C42 H42A . . 110.4 ?
    C41 C42 H42B . . 110.4 ?
    C43 C42 H42B . . 110.4 ?
    H42A C42 H42B . . 108.6 ?
    C26 C32 C27 . . 123.8(7) ?
    C26 C32 C31 . . 118.8(6) ?
    C27 C32 C31 . . 117.4(7) ?
    N3 C41 C42 . . 104.8(4) ?
    N3 C41 H41A . . 110.8 ?
    C42 C41 H41A . . 110.8 ?
    N3 C41 H41B . . 110.8 ?
    C42 C41 H41B . . 110.8 ?
    H41A C41 H41B . . 108.9 ?
    C5 C10 C4 . . 122.9(5) ?
    C5 C10 C9 . . 119.0(5) ?
    C4 C10 C9 . . 118.1(5) ?
    C3 C4 C10 . . 122.4(5) ?
    C3 C4 H4A . . 118.8 ?
    C10 C4 H4A . . 118.8 ?
    C37 C38 C39 . . 120.1(5) ?
    C37 C38 C40 . . 119.1(5) ?
    C39 C38 C40 . . 120.6(5) ?
    C4 C3 C2 . . 120.1(5) ?
    C4 C3 H3A . . 119.9 ?
    C2 C3 H3A . . 119.9 ?
    N1 C12 C13 . . 102.5(4) ?
    N1 C12 H12A . . 111.3 ?
    C13 C12 H12A . . 111.3 ?
    N1 C12 H12B . . 111.3 ?
    C13 C12 H12B . . 111.3 ?
    H12A C12 H12B . . 109.2 ?
    C7 C8 C9 . . 122.8(5) ?
    C7 C8 H8A . . 118.6 ?
    C9 C8 H8A . . 118.6 ?
    C29 C30 C31 . . 121.4(7) ?
    C29 C30 H30A . . 119.3 ?
    C31 C30 H30A . . 119.3 ?
    O2 C24 C23 . . 122.8(4) ?
    O2 C24 C25 . . 117.6(6) ?
    C23 C24 C25 . . 119.7(6) ?
    N3 C44 C43 . . 105.3(5) ?
    N3 C44 H44A . . 110.7 ?
    C43 C44 H44A . . 110.7 ?
    N3 C44 H44B . . 110.7 ?
    C43 C44 H44B . . 110.7 ?
    H44A C44 H44B . . 108.8 ?
    C28 C27 C32 . . 123.7(7) ?
    C28 C27 H27A . . 118.1 ?
    C32 C27 H27A . . 118.1 ?
    C26 C25 C24 . . 120.6(6) ?
    C26 C25 H25A . . 119.7 ?
    C24 C25 H25A . . 119.7 ?
    C18 C19 C20 . . 118.4(5) ?
    C18 C19 H19A . . 120.8 ?
    C20 C19 H19A . . 120.8 ?
    C19 C18 C17 . . 120.8(5) ?
    C19 C18 H18A . . 119.6 ?
    C17 C18 H18A . . 119.6 ?
    C36 C37 C38 . . 120.1(5) ?
    C36 C37 H37A . . 120.0 ?
    C38 C37 H37A . . 120.0 ?
    C6 C5 C10 . . 123.2(6) ?
    C6 C5 H5A . . 118.4 ?
    C10 C5 H5A . . 118.4 ?
    N1 C15 C14 . . 104.2(5) ?
    N1 C15 H15A . . 110.9 ?
    C14 C15 H15A . . 110.9 ?
    N1 C15 H15B . . 110.9 ?
    C14 C15 H15B . . 110.9 ?
    H15A C15 H15B . . 108.9 ?
    C27 C28 C29 . . 118.5(7) ?
    C27 C28 H28A . . 120.8 ?
    C29 C28 H28A . . 120.8 ?
    N4 C40 C38 . . 176.9(6) ?
    C5 C6 C7 . . 118.6(6) ?
    C5 C6 H40A . . 120.7 ?
    C7 C6 H40A . . 120.7 ?
    C8 C7 C6 . . 119.9(6) ?
    C8 C7 H7A . . 120.0 ?
    C6 C7 H7A . . 120.0 ?
    C14 C13 C12 . . 105.1(5) ?
    C14 C13 H13A . . 110.7 ?
    C12 C13 H13A . . 110.7 ?
    C14 C13 H13B . . 110.7 ?
    C12 C13 H13B . . 110.7 ?
    H13A C13 H13B . . 108.8 ?
    C42 C43 C44 . . 105.4(5) ?
    C42 C43 H43A . . 110.7 ?
    C44 C43 H43A . . 110.7 ?
    C42 C43 H43B . . 110.7 ?
    C44 C43 H43B . . 110.7 ?
    H43A C43 H43B . . 108.8 ?
    C30 C29 C28 . . 121.1(8) ?
    C30 C29 H29A . . 119.5 ?
    C28 C29 H29A . . 119.5 ?
    C15 C14 C13 . . 106.6(5) ?
    C15 C14 H14A . . 110.4 ?
    C13 C14 H14A . . 110.4 ?
    C15 C14 H14B . . 110.4 ?
    C13 C14 H14B . . 110.4 ?
    H14A C14 H14B . . 108.6 ?
    C37 C36 C35 . . 120.0(5) ?
    C37 C36 H36A . . 120.0 ?
    C35 C36 H36A . . 120.0 ?
loop_
    _geom_hbond_atom_site_label_D
    _geom_hbond_atom_site_label_H
    _geom_hbond_atom_site_label_A
    _geom_hbond_site_symmetry_A
    _geom_hbond_distance_DH
    _geom_hbond_distance_HA
    _geom_hbond_distance_DA
    _geom_hbond_angle_DHA
    O1 H1A N1 . 0.82 1.90 2.576(5) 138.6
    O2 H2A N3 . 0.82 1.93 2.593(5) 137.8
    C39 H39A O2 . 0.93 2.58 3.292(6) 133.2
data_global
_journal_date_recd_electronic     2010-06-07
_journal_date_accepted     2010-07-02
_journal_name_full     'Acta Crystallographica, Section E'
_journal_year     2010
_journal_volume     66
_journal_issue      8
_journal_page_first     o2006
_journal_page_last     o2006
_journal_paper_category     QO
_journal_coeditor_code     RZ2464
_publ_contact_author_name     'Meng Wei Xue*'
_publ_contact_author_address
;
Biochemical and Environmental Engineering College,
Nanjing Xiaozhuang University,
Nanjing 210017, People's Republic of China
;
_publ_contact_author_email     xmw1102@sina.com
_publ_contact_author_fax     ?
_publ_contact_author_phone     ?
_publ_section_title
;
3-[(2-Hydroxy-1-naphthyl)(pyrrolidin-1-yl)methyl]benzonitrile
;
loop_
    _publ_author_name
    _publ_author_footnote
    _publ_author_address
    'Xue, Meng Wei' .
;
Biochemical and Environmental Engineering College,
Nanjing Xiaozhuang University,
Nanjing 210017, People's Republic of China
;
