# Supplementary material for: 3-[(2-Hy­droxy-1-naphth­yl)(pyrrolidin-1-yl)meth­yl]benzonitrile
Source: Acta Crystallogr Sect E Struct Rep Online. 2010 Jul 14;66(Pt 8):o2006. doi: 10.1107/S1600536810026152 (PMC3007212; doi:10.1107/S1600536810026152)
Supplement: Supplementary file 2 [file e-66-o2006-Isup2.hkl]

# 
# h,k,l, Fc-squared, Fo-squared, sigma(Fo-squared) and status flag 
# 
data_I
_shelx_title ' 1 in Pca2(1)' 
_shelx_refln_list_code          4 
_shelx_F_calc_maximum      336.80 
_exptl_crystal_F_000      1392.00 
_reflns_d_resolution_high  0.8107 
 
loop_ 
 _symmetry_equiv_pos_as_xyz 
 'x, y, z' 
 '-x, -y, z+1/2' 
 'x+1/2, -y, z' 
 '-x+1/2, y, z+1/2' 
 
_cell_length_a    18.7347 
_cell_length_b    10.4749 
_cell_length_c    18.1225 
_cell_angle_alpha  90.000 
_cell_angle_beta   90.000 
_cell_angle_gamma  90.000 
 
_shelx_F_squared_multiplier     1.000 
 
loop_ 
 _refln_index_h 
 _refln_index_k 
 _refln_index_l 
 _refln_F_squared_calc 
 _refln_F_squared_meas 
 _refln_F_squared_sigma 
 _refln_observed_status 
   4   0   0    45099.05    40087.60   1154.43 o 
   6   0   0     2564.83     2573.31     81.29 o 
   8   0   0     5941.19     6192.64    208.42 o 
  10   0   0      828.03      995.54     51.82 o 
  12   0   0      512.22      602.53     69.09 o 
  14   0   0        2.42        0.00     17.27 o 
  16   0   0      112.58      189.33     42.26 o 
  18   0   0       56.52       81.03     29.17 o 
  20   0   0       29.49       13.34     25.05 o 
  22   0   0       12.65       17.44     37.23 o 
   3   1   0    14291.89    12863.52    235.15 o 
   4   1   0        9.07       16.62      4.21 o 
   5   1   0     2956.49     2826.64     70.86 o 
   6   1   0      729.98      703.28     23.57 o 
   7   1   0     1940.18     1750.38     47.65 o 
   8   1   0     3844.87     3851.86     93.77 o 
   9   1   0     1074.55     1214.01     37.91 o 
  10   1   0      141.34      152.02     12.60 o 
  11   1   0       56.91       66.28     10.20 o 
  12   1   0        0.38       19.50      9.35 o 
  13   1   0      344.48      332.62     23.98 o 
  14   1   0      331.43      353.45     25.81 o 
  15   1   0      123.28      135.98     19.64 o 
  16   1   0       42.25       62.94     16.09 o 
  17   1   0       14.40       14.38     14.21 o 
  18   1   0       30.51       28.48     15.89 o 
  19   1   0       50.86       67.96     19.92 o 
  20   1   0       66.49       61.02     19.40 o 
  21   1   0        0.69       17.97     20.06 o 
  22   1   0        4.30        0.00     30.65 o 
  23   1   0       10.99       50.14     47.61 o 
   0   2   0        7.32       22.09      9.59 o 
   1   2   0     1370.04     1310.27     63.38 o 
   2   2   0        8.70       12.18      4.04 o 
   3   2   0     7361.10     6737.00    239.82 o 
   4   2   0     1812.47     1611.69     39.42 o 
   5   2   0     3892.34     3741.13    101.97 o 
   6   2   0     8385.33     8375.19    155.41 o 
   7   2   0     2153.85     2188.03     72.04 o 
   8   2   0      189.47      201.44     13.56 o 
   9   2   0       70.20       67.32      9.48 o 
  10   2   0      598.68      631.66     34.74 o 
  11   2   0       72.65       45.04     11.90 o 
  12   2   0      647.16      672.99     30.23 o 
  13   2   0       73.75      111.16     13.61 o 
  14   2   0      106.10      106.97     16.14 o 
  15   2   0      286.74      268.16     22.54 o 
  16   2   0       52.40       91.38     17.56 o 
  17   2   0       34.78       26.85     12.83 o 
  18   2   0      148.90      160.65     21.48 o 
  19   2   0      110.53      122.61     27.14 o 
  20   2   0       20.18       25.69     22.49 o 
  21   2   0       44.52       63.16     31.61 o 
  22   2   0        0.06       12.75     26.90 o 
   0   3   0      207.99      198.06     13.75 o 
   1   3   0        0.85        2.18      8.79 o 
   2   3   0     6660.03     6322.99    179.87 o 
   3   3   0     1211.72     1175.36     42.51 o 
   4   3   0       36.78       48.86      5.90 o 
   5   3   0     2584.35     2337.59     56.96 o 
   6   3   0     1749.76     1613.99     42.74 o 
   7   3   0     1283.48     1067.46     49.26 o 
   8   3   0     4232.58     3776.21    121.60 o 
   9   3   0      758.52      796.55     30.39 o 
  10   3   0       36.07       51.64      7.98 o 
  11   3   0       72.57       87.72      9.72 o 
  12   3   0       54.29       72.88     12.85 o 
  13   3   0      415.25      453.62     28.75 o 
  14   3   0       18.97       25.97     12.08 o 
  15   3   0        4.70        9.25     11.05 o 
  16   3   0       26.78       57.16     14.61 o 
  17   3   0       21.73       48.07     21.59 o 
  18   3   0       81.16       63.58     25.79 o 
  19   3   0       32.86       42.49     24.22 o 
  20   3   0        1.07        4.41     21.48 o 
  21   3   0        0.25        2.73     21.76 o 
  22   3   0        0.12        0.00     34.63 o 
   0   4   0     1935.92     2050.73     72.62 o 
   1   4   0     2095.07     2628.41     72.75 o 
   2   4   0      157.06      174.50     10.13 o 
   3   4   0      632.51      570.10     23.59 o 
   4   4   0     6932.47     7232.93    215.21 o 
   5   4   0       66.33       88.26      8.80 o 
   6   4   0      162.00      150.31     11.49 o 
   7   4   0      601.47      623.57     23.55 o 
   8   4   0     3594.45     3430.32     97.45 o 
   9   4   0      834.60      783.85     34.96 o 
  10   4   0      765.27      670.54     28.77 o 
  11   4   0      442.16      367.72     20.89 o 
  12   4   0      531.20      518.34     28.54 o 
  13   4   0      101.11      113.10     14.94 o 
  14   4   0     1179.15     1078.29     71.54 o 
  15   4   0      138.36      136.94     25.25 o 
  16   4   0      184.23      181.09     46.45 o 
  17   4   0       55.41       66.76     26.04 o 
  18   4   0      116.23      130.23     31.48 o 
  19   4   0       18.56       32.56     23.57 o 
  20   4   0        6.58       67.43     35.15 o 
  21   4   0        2.57        0.00     24.96 o 
   0   5   0        4.57       23.08     10.31 o 
   1   5   0       73.21       72.62      8.83 o 
   2   5   0     1255.25     1401.20     52.58 o 
   3   5   0      142.65      127.16     11.27 o 
   4   5   0     4833.01     5111.38    125.50 o 
   5   5   0       49.99       38.35      9.91 o 
   6   5   0     1364.73     1357.57     47.20 o 
   7   5   0      155.24      139.86     14.37 o 
   8   5   0       13.41       13.08     11.63 o 
   9   5   0       77.13       77.70      9.48 o 
  10   5   0     1128.17      883.68     64.86 o 
  11   5   0        0.01       19.35     19.73 o 
  12   5   0      422.83      379.87     37.74 o 
  13   5   0       50.08       58.84     25.35 o 
  14   5   0       48.24      128.82     27.77 o 
  15   5   0      442.14      408.86     44.86 o 
  16   5   0       59.34       64.71     26.00 o 
  17   5   0       93.85       78.86     25.01 o 
  18   5   0        1.59        0.00     16.93 o 
  19   5   0        0.09       13.70     19.05 o 
  20   5   0        6.38        0.46     18.61 o 
  21   5   0        1.40       15.40     28.36 o 
   0   6   0      116.34      156.86     18.99 o 
   1   6   0      311.14      370.81     19.71 o 
   2   6   0       92.15      106.22     14.47 o 
   3   6   0      453.49      473.94     26.69 o 
   4   6   0      209.63      184.70     12.35 o 
   5   6   0       86.60       91.68     13.20 o 
   6   6   0        0.22        1.15      6.93 o 
   7   6   0        2.90       22.90     16.28 o 
   8   6   0       11.84       26.02      9.64 o 
   9   6   0       86.67       70.21     13.90 o 
  10   6   0      382.42      379.49     36.89 o 
  11   6   0       10.51       22.58     25.87 o 
  12   6   0       27.17       59.13     28.23 o 
  13   6   0     1081.97      987.12     68.64 o 
  14   6   0        0.88       31.16     23.90 o 
  15   6   0      115.82      120.86     27.81 o 
  16   6   0        1.95        3.17     22.34 o 
  17   6   0       80.50       79.25     27.46 o 
  18   6   0        0.05        0.00     18.26 o 
  19   6   0        1.70       17.33     21.37 o 
  20   6   0        1.61       13.72     26.59 o 
   0   7   0        8.98       43.17     33.58 o 
   1   7   0        0.20        0.00      7.71 o 
   2   7   0       98.78      113.80     27.74 o 
   3   7   0      128.38      126.63     18.30 o 
   4   7   0       11.24       12.77      7.48 o 
   5   7   0       75.08       92.02     14.98 o 
   6   7   0       10.40       33.65     16.91 o 
   7   7   0      173.39      177.13     17.42 o 
   8   7   0      668.26      572.80     34.47 o 
   9   7   0      333.23      298.91     33.09 o 
  10   7   0        4.64        0.00     16.93 o 
  11   7   0      433.08      350.64     40.49 o 
  12   7   0       26.05       13.56     17.03 o 
  13   7   0       49.46       58.28     27.43 o 
  14   7   0       21.01       47.41     34.67 o 
  15   7   0       18.29       43.95     34.77 o 
  16   7   0        6.17       13.35     18.50 o 
  17   7   0       21.69        0.00     21.64 o 
  18   7   0        0.55       49.06     40.23 o 
  19   7   0        3.28       39.09     28.18 o 
   0   8   0      208.18      229.61     29.81 o 
   1   8   0        1.47       37.22     19.22 o 
   2   8   0        9.83       14.02     14.30 o 
   3   8   0        8.11        4.29      9.34 o 
   4   8   0       16.87       36.89     12.34 o 
   5   8   0      446.67      505.23     36.13 o 
   6   8   0        3.55       14.84     11.92 o 
   7   8   0        0.00        5.57     18.16 o 
   8   8   0     1203.39     1244.26     83.71 o 
   9   8   0      112.36      144.10     27.50 o 
  10   8   0      226.75      241.03     34.43 o 
  11   8   0      111.62      121.76     27.96 o 
  12   8   0       84.82       45.94     23.48 o 
  13   8   0      129.81       97.92     26.75 o 
  14   8   0       34.82       44.62     22.55 o 
  15   8   0       16.02        0.70     25.14 o 
  16   8   0       28.98       56.24     32.50 o 
  17   8   0        9.64       12.89     19.94 o 
  18   8   0       12.00       28.72     25.42 o 
   0   9   0        2.24       12.85     16.33 o 
   1   9   0       19.26       22.00     11.05 o 
   2   9   0      423.13      438.89     35.33 o 
   3   9   0       21.84       53.81     11.90 o 
   4   9   0      691.46      709.87     50.23 o 
   5   9   0        4.23        0.00     12.83 o 
   6   9   0        0.18       10.55     14.28 o 
   7   9   0       60.53       89.88     27.35 o 
   8   9   0      492.35      468.43     49.01 o 
   9   9   0       47.45       72.37     25.64 o 
  10   9   0        9.71       29.06     22.04 o 
  11   9   0        9.15       39.65     22.07 o 
  12   9   0       49.93       40.26     23.78 o 
  13   9   0        5.31       20.52     21.78 o 
  14   9   0       10.78       35.37     23.33 o 
  15   9   0       28.03       21.68     21.25 o 
  16   9   0        0.02       11.03     23.13 o 
   0  10   0       52.93       80.48     23.79 o 
   1  10   0      392.40      432.36     33.32 o 
   2  10   0        2.49        0.00     14.91 o 
   3  10   0       45.01       60.87     19.73 o 
   4  10   0       63.66       65.72     20.93 o 
   5  10   0        8.62       20.80     16.72 o 
   6  10   0      397.84      423.94     51.76 o 
   7  10   0        9.00        0.00     18.87 o 
   8  10   0        2.83        4.44     19.92 o 
   9  10   0       13.47       46.23     27.22 o 
  10  10   0        1.49       14.95     20.05 o 
  11  10   0        1.23       36.38     29.75 o 
  12  10   0       30.18       21.19     23.21 o 
  13  10   0        6.39       31.64     29.76 o 
  14  10   0        0.20        0.00     24.86 o 
   0  11   0       14.27       48.78     27.48 o 
   1  11   0       28.82       53.92     23.73 o 
   2  11   0       36.89       17.91     17.29 o 
   3  11   0       75.80       81.02     25.37 o 
   4  11   0       18.00       42.59     24.69 o 
   5  11   0       20.40       30.99     24.95 o 
   6  11   0       44.93       20.65     24.33 o 
   7  11   0       56.43       95.10     33.93 o 
   8  11   0        0.14       24.59     24.02 o 
   9  11   0       39.94       44.82     33.59 o 
  10  11   0        8.90       16.48     23.87 o 
  11  11   0        5.04       34.13     34.37 o 
  12  11   0        9.49       21.80     25.55 o 
   0  12   0      102.99      172.13     58.27 o 
   1  12   0       84.38       97.27     32.55 o 
   2  12   0       22.85       54.06     32.94 o 
   3  12   0       44.85       40.23     33.15 o 
   4  12   0       37.14        1.56     21.86 o 
   5  12   0       14.13        3.07     21.73 o 
   6  12   0        0.58       31.77     28.28 o 
   7  12   0        2.34        4.28     23.73 o 
   8  12   0        5.81        0.00     24.17 o 
   4   0   1    31970.93    31859.45    594.67 o 
   6   0   1     6270.24     6235.46    126.03 o 
   8   0   1       85.49      132.93     13.55 o 
  10   0   1      339.43      408.40     21.59 o 
  12   0   1      175.34      203.72     17.99 o 
  14   0   1      118.10      167.43     19.50 o 
  16   0   1      958.83     1114.34     65.41 o 
  18   0   1       55.97       69.31     18.88 o 
  20   0   1        1.18       32.92     17.09 o 
  22   0   1      115.02      134.90     36.53 o 
   2   1   1    11049.74     9687.77    148.25 o 
   3   1   1     7876.61     7230.81    108.25 o 
   4   1   1     9133.32     8266.59    148.39 o 
   5   1   1     2893.12     2634.09     46.75 o 
   6   1   1     1646.77     1646.36     28.43 o 
   7   1   1     3162.21     2942.36     50.43 o 
   8   1   1     1740.01     1729.95     35.32 o 
   9   1   1       56.96       72.84      6.38 o 
  10   1   1      251.49      281.25     11.46 o 
  11   1   1      287.03      269.67     11.93 o 
  12   1   1       26.59       32.24      6.70 o 
  13   1   1      244.59      243.48     14.51 o 
  14   1   1      306.22      299.88     17.21 o 
  15   1   1       42.68       81.97     11.85 o 
  16   1   1      243.43      266.26     18.29 o 
  17   1   1      196.97      222.78     17.91 o 
  18   1   1       21.98       20.80     10.25 o 
  19   1   1       19.62       53.76     12.73 o 
  20   1   1       12.25       34.94     11.58 o 
  21   1   1       19.21        9.28     13.14 o 
  22   1   1       16.73       19.13     16.87 o 
  23   1   1        3.54        7.31     24.53 o 
   1   2   1     5338.93     4933.62    118.65 o 
   2   2   1     8529.91     7885.51    140.63 o 
   3   2   1    30477.64    29500.23    365.98 o 
   4   2   1     7691.35     6871.61    151.43 o 
   5   2   1      154.03      145.91      4.63 o 
   6   2   1     4793.50     4723.96     66.01 o 
   7   2   1      845.86      874.67     17.24 o 
   8   2   1     5938.79     5922.72    125.62 o 
   9   2   1      158.42      165.58      8.28 o 
  10   2   1     1803.34     1707.56     34.69 o 
  11   2   1       16.73       15.93      5.81 o 
  12   2   1      983.26      985.39     29.96 o 
  13   2   1      139.64      120.18     10.85 o 
  14   2   1      359.26      344.27     16.86 o 
  15   2   1       21.67       39.04     12.50 o 
  16   2   1      299.23      322.99     18.46 o 
  17   2   1      104.51      110.61     12.20 o 
  18   2   1       22.30        0.00      7.94 o 
  19   2   1       78.35       80.56     13.99 o 
  20   2   1       51.73       62.16     20.39 o 
  21   2   1       12.78        5.80     15.43 o 
  22   2   1       19.75       27.16     20.50 o 
   1   3   1      407.10      423.42     11.81 o 
   2   3   1      950.21      970.97     15.22 o 
   3   3   1      883.39      816.38     15.45 o 
   4   3   1     1621.34     1541.05     26.19 o 
   5   3   1     1147.17     1120.41     26.66 o 
   6   3   1       54.99       68.15      5.45 o 
   7   3   1     4885.41     4816.54     96.68 o 
   8   3   1       29.93       59.15     16.18 o 
   9   3   1     1078.02     1060.15     21.75 o 
  10   3   1      527.43      474.25     14.65 o 
  11   3   1     1189.21     1169.72     28.58 o 
  12   3   1      499.21      463.79     16.64 o 
  13   3   1      139.09      141.14     12.49 o 
  14   3   1      290.42      287.18     14.98 o 
  15   3   1       42.46       50.95      8.26 o 
  16   3   1       19.00       39.89     14.80 o 
  17   3   1      156.99      139.40     16.52 o 
  18   3   1       65.86       85.19     21.84 o 
  19   3   1        0.38       23.78     16.40 o 
  20   3   1       17.89       13.13     15.91 o 
  21   3   1        2.31       33.15     19.65 o 
  22   3   1        5.64       22.95     19.19 o 
   1   4   1      111.28      129.77      6.95 o 
   2   4   1     1878.26     2010.17     36.17 o 
   3   4   1      546.22      617.48     14.37 o 
   4   4   1      618.53      646.35     22.06 o 
   5   4   1      370.75      412.51     12.97 o 
   6   4   1       70.12       68.59      4.09 o 
   7   4   1      950.90      783.13     30.16 o 
   8   4   1     1211.04     1176.10     22.54 o 
   9   4   1      951.26      829.01     20.18 o 
  10   4   1      217.12      211.69     14.49 o 
  11   4   1       77.55       65.47      6.25 o 
  12   4   1      101.36      117.03     12.68 o 
  13   4   1       17.80       10.53      7.86 o 
  14   4   1       90.79      171.05     16.52 o 
  15   4   1      306.35      281.47     23.91 o 
  16   4   1       25.00       13.76     14.14 o 
  17   4   1      111.73      116.39     19.64 o 
  18   4   1       12.53       58.17     34.40 o 
  19   4   1       45.16       65.05     21.50 o 
  20   4   1        8.64       10.85     18.23 o 
  21   4   1        9.14       25.86     19.03 o 
   1   5   1      685.39      793.04     21.55 o 
   2   5   1     1567.49     1828.49     46.77 o 
   3   5   1     1223.02     1352.59     27.71 o 
   4   5   1      530.76      567.03     13.43 o 
   5   5   1      665.92      699.03     22.04 o 
   6   5   1       23.92       25.80      7.36 o 
   7   5   1     1093.48      977.42     24.82 o 
   8   5   1       87.60       78.27      8.26 o 
   9   5   1       18.51       32.16      7.65 o 
  10   5   1       14.50       50.20      8.00 o 
  11   5   1       65.10       56.60     12.69 o 
  12   5   1      370.52      380.23     32.25 o 
  13   5   1       66.82       91.96     14.88 o 
  14   5   1      145.81      150.23     18.49 o 
  15   5   1      157.74      190.96     23.90 o 
  16   5   1       12.81       39.56     15.06 o 
  17   5   1        5.00        0.00     13.18 o 
  18   5   1       75.08       51.54     17.21 o 
  19   5   1       17.17        2.86     13.18 o 
  20   5   1        0.85       18.25     16.82 o 
  21   5   1       21.11       43.19     23.58 o 
   1   6   1      195.13      218.30     10.61 o 
   2   6   1     1394.70     1576.15     44.56 o 
   3   6   1      139.63      152.07      8.27 o 
   4   6   1       70.98       70.76      5.92 o 
   5   6   1       30.81       32.95      5.17 o 
   6   6   1      472.50      501.43     20.46 o 
   7   6   1      165.27      140.37     12.57 o 
   8   6   1      395.35      325.10     17.82 o 
   9   6   1      230.62      215.50     15.16 o 
  10   6   1       74.54       70.08     10.60 o 
  11   6   1       12.46       24.11     12.49 o 
  12   6   1      536.85      512.15     31.80 o 
  13   6   1       56.89       69.52     15.54 o 
  14   6   1       28.87       43.54     14.54 o 
  15   6   1      110.45      111.44     19.17 o 
  16   6   1       45.07       25.53     16.60 o 
  17   6   1       18.75       34.20     23.13 o 
  18   6   1       57.39       34.86     16.30 o 
  19   6   1       10.35       11.41     15.13 o 
  20   6   1        4.74       11.22     17.94 o 
   1   7   1      232.56      266.48     13.70 o 
   2   7   1      147.90      149.17     11.33 o 
   3   7   1      220.88      244.15     14.10 o 
   4   7   1        8.92       22.41     10.45 o 
   5   7   1      161.61      152.33     10.31 o 
   6   7   1       40.11       44.77      8.21 o 
   7   7   1      682.49      686.47     29.56 o 
   8   7   1       73.61       98.56     12.58 o 
   9   7   1      310.59      294.58     19.97 o 
  10   7   1      296.10      290.02     24.22 o 
  11   7   1       26.06       49.50     13.70 o 
  12   7   1       16.36        0.00      9.88 o 
  13   7   1       44.97       58.44     15.77 o 
  14   7   1       27.41       47.73     17.63 o 
  15   7   1       58.19       57.68     17.48 o 
  16   7   1        9.99       19.60     21.54 o 
  17   7   1       13.12       15.22     17.42 o 
  18   7   1        0.60        0.00     14.41 o 
  19   7   1       10.19       24.99     17.95 o 
   1   8   1      102.29      107.90     10.55 o 
   2   8   1       19.88       29.32      6.87 o 
   3   8   1      169.69      174.27     13.81 o 
   4   8   1       69.15       73.52     10.45 o 
   5   8   1       57.78       50.10     10.69 o 
   6   8   1      379.82      368.25     21.35 o 
   7   8   1      164.38      200.91     19.67 o 
   8   8   1      159.51      163.01     16.07 o 
   9   8   1      338.67      334.85     28.61 o 
  10   8   1      395.13      360.81     29.97 o 
  11   8   1      165.07      141.14     21.72 o 
  12   8   1       36.12       36.47     14.99 o 
  13   8   1      120.49      100.48     18.93 o 
  14   8   1       18.38        6.85     12.56 o 
  15   8   1       12.19        9.55     13.65 o 
  16   8   1        8.66        6.22     14.18 o 
  17   8   1        9.71       22.29     19.19 o 
  18   8   1        2.10       10.69     17.53 o 
   1   9   1       24.57       27.28      9.09 o 
   2   9   1      257.79      271.15     18.77 o 
   3   9   1       35.09       48.63      9.30 o 
   4   9   1        9.66       12.04     10.00 o 
   5   9   1      128.95      149.03     16.48 o 
   6   9   1      181.27      175.90     19.63 o 
   7   9   1       30.26       60.19     14.14 o 
   8   9   1        2.98       23.54     15.20 o 
   9   9   1       65.87       70.66     18.19 o 
  10   9   1       99.90      107.56     21.46 o 
  11   9   1       68.87       65.42     17.65 o 
  12   9   1       17.46       10.89     14.77 o 
  13   9   1        1.41       39.59     18.14 o 
  14   9   1       97.17      101.97     21.07 o 
  15   9   1        5.78        4.32     17.10 o 
  16   9   1       22.37        0.24     14.24 o 
   1  10   1       32.45       48.67     11.09 o 
   2  10   1       86.42      112.89     14.80 o 
   3  10   1      149.53      196.71     20.78 o 
   4  10   1       69.17       69.09     15.23 o 
   5  10   1      283.55      306.85     28.42 o 
   6  10   1       44.25       49.94     17.12 o 
   7  10   1       34.95       29.75     16.83 o 
   8  10   1       45.14       77.81     20.80 o 
   9  10   1       48.63       50.30     18.02 o 
  10  10   1       64.08       47.06     17.93 o 
  11  10   1       23.04       73.28     36.25 o 
  12  10   1        0.72       13.00     16.98 o 
  13  10   1       11.57       22.48     17.27 o 
  14  10   1        1.97        0.00     14.41 o 
   1  11   1       59.53       94.14     19.97 o 
   2  11   1        2.04        8.08     12.48 o 
   3  11   1        9.83       16.41     12.50 o 
   4  11   1       30.20       23.34     15.12 o 
   5  11   1       55.81       53.19     18.99 o 
   6  11   1       17.81        9.12     14.59 o 
   7  11   1       21.79       22.67     17.71 o 
   8  11   1        7.93       19.71     18.86 o 
   9  11   1        3.53        1.50     14.08 o 
  10  11   1       10.73        8.37     17.90 o 
  11  11   1        0.77        0.00     15.65 o 
  12  11   1       12.94        8.39     17.06 o 
   1  12   1       57.42       83.42     22.16 o 
   2  12   1        9.31       28.03     20.12 o 
   3  12   1       46.46       60.61     20.47 o 
   4  12   1        7.65        0.42     14.19 o 
   5  12   1        8.54       22.36     17.67 o 
   6  12   1       19.12       47.70     20.52 o 
   7  12   1        6.00        7.65     16.89 o 
   8  12   1        7.30       20.33     17.92 o 
   2   0   2     4809.07     4256.51     95.12 o 
   4   0   2    16291.31    17619.79    343.82 o 
   6   0   2      376.83      346.12     14.20 o 
   8   0   2     1128.39     1191.79     36.45 o 
  10   0   2     1821.56     1916.71     72.04 o 
  12   0   2       22.87       44.94     12.62 o 
  14   0   2      416.20      434.23     29.90 o 
  16   0   2      767.63      754.48     44.33 o 
  18   0   2      433.92      423.97     36.25 o 
  20   0   2       65.46       39.12     18.99 o 
  22   0   2      115.57      109.77     30.71 o 
   1   1   2     4009.59     3513.07     54.62 o 
   2   1   2     1538.19     1320.99     25.27 o 
   3   1   2     6446.05     5824.16    103.11 o 
   4   1   2      936.86      889.73     13.07 o 
   5   1   2     1320.06     1258.12     21.66 o 
   6   1   2     1484.30     1561.29     25.64 o 
   7   1   2      309.56      312.33     10.74 o 
   8   1   2     1327.58     1446.25     31.01 o 
   9   1   2      545.88      600.05     17.91 o 
  10   1   2      131.81      143.43      9.90 o 
  11   1   2      146.97      140.37      9.68 o 
  12   1   2      287.77      285.26     14.38 o 
  13   1   2       18.08       26.29      8.15 o 
  14   1   2      158.01      192.54     14.99 o 
  15   1   2      585.16      583.00     27.26 o 
  16   1   2      317.40      312.29     20.61 o 
  17   1   2      160.81      164.57     15.93 o 
  18   1   2       38.97       70.76     13.73 o 
  19   1   2        3.83       15.03     10.60 o 
  20   1   2       55.60       87.66     16.40 o 
  21   1   2       39.01       30.05     14.30 o 
  22   1   2       14.51        0.00     18.65 o 
   0   2   2     8268.76     8428.83    142.39 o 
   1   2   2    16980.21    17204.37    264.72 o 
   2   2   2      190.05      204.60      7.70 o 
   3   2   2     4744.39     4751.31     65.96 o 
   4   2   2    17388.50    17335.24    227.83 o 
   5   2   2     1053.58     1157.65     21.37 o 
   6   2   2      266.28      245.55     11.54 o 
   7   2   2     7166.44     7139.32    111.26 o 
   8   2   2      431.80      450.86     17.64 o 
   9   2   2     1829.06     2024.79     41.69 o 
  10   2   2      607.91      654.32     17.98 o 
  11   2   2      163.52      132.63      8.86 o 
  12   2   2      491.09      448.58     16.18 o 
  13   2   2      212.46      205.95     13.03 o 
  14   2   2      156.70      184.15     13.63 o 
  15   2   2      238.99      221.55     16.11 o 
  16   2   2      127.60      142.00     14.12 o 
  17   2   2        8.12       20.06      8.94 o 
  18   2   2        6.76        7.74      9.31 o 
  19   2   2       43.59       52.34     14.80 o 
  20   2   2        2.39        0.00     15.48 o 
  21   2   2       31.60       61.98     20.57 o 
  22   2   2       14.33       18.06     18.45 o 
   0   3   2     8545.13     9072.28    185.41 o 
   1   3   2      501.48      541.33     12.61 o 
   2   3   2      542.97      582.76     14.31 o 
   3   3   2      783.83      744.83     13.18 o 
   4   3   2     3777.87     3230.02     94.08 o 
   5   3   2     3113.67     3199.62     56.55 o 
   6   3   2     1218.98     1095.11     20.38 o 
   7   3   2      906.03      859.38     22.29 o 
   8   3   2      327.36      324.58     12.26 o 
   9   3   2      157.15      170.61      6.74 o 
  10   3   2       81.58       74.29      7.09 o 
  11   3   2      531.71      544.77     15.28 o 
  12   3   2      261.85      231.07     11.56 o 
  13   3   2      210.17      184.67     11.27 o 
  14   3   2      314.18      284.70     15.07 o 
  15   3   2      148.92      139.24     13.70 o 
  16   3   2       27.75       25.77     10.57 o 
  17   3   2       28.59       13.32     11.59 o 
  18   3   2       29.02       43.19     15.16 o 
  19   3   2        8.03       17.66     15.47 o 
  20   3   2        5.18        8.21     17.14 o 
  21   3   2       15.98       15.81     16.56 o 
  22   3   2        4.56       24.85     19.46 o 
   0   4   2     1861.41     2039.25     52.79 o 
   1   4   2     1854.45     1999.34     44.50 o 
   2   4   2     2636.22     3071.44     54.49 o 
   3   4   2       79.90       72.90      5.21 o 
   4   4   2     2117.39     2206.23     33.21 o 
   5   4   2      775.79      863.49     16.95 o 
   6   4   2      889.74      869.20     20.86 o 
   7   4   2     1855.41     1829.51     47.28 o 
   8   4   2      272.11      291.23     12.93 o 
   9   4   2      163.31      163.72     10.37 o 
  10   4   2      120.63      101.03      8.58 o 
  11   4   2      301.90      304.29     22.39 o 
  12   4   2      110.58       91.35     11.32 o 
  13   4   2      256.08      278.39     23.05 o 
  14   4   2     1724.13     1669.78     69.81 o 
  15   4   2       35.64       54.32     15.59 o 
  16   4   2       90.99       85.85     13.46 o 
  17   4   2       23.28       52.40     16.49 o 
  18   4   2      138.86      105.01     21.62 o 
  19   4   2       17.25       30.05     17.25 o 
  20   4   2        8.01       53.49     22.69 o 
  21   4   2        0.40        0.00     16.04 o 
   0   5   2     6006.28     6520.15    188.29 o 
   1   5   2     1201.14     1250.02     28.00 o 
   2   5   2      496.05      560.86     18.99 o 
   3   5   2      178.99      184.80      8.58 o 
   4   5   2     1162.25     1204.08     23.43 o 
   5   5   2      462.83      464.00     13.71 o 
   6   5   2     1162.94     1125.33     24.32 o 
   7   5   2      231.58      236.75     16.48 o 
   8   5   2       35.90       32.99      7.14 o 
   9   5   2       75.80       80.33     12.33 o 
  10   5   2      111.20      128.02     15.16 o 
  11   5   2       82.84       88.97     14.56 o 
  12   5   2      553.96      421.78     25.40 o 
  13   5   2       12.80        2.43      8.86 o 
  14   5   2      104.06      122.60     18.40 o 
  15   5   2      261.54      253.82     24.75 o 
  16   5   2       26.50       28.89     16.04 o 
  17   5   2       54.53       79.81     18.63 o 
  18   5   2       53.39       59.74     18.71 o 
  19   5   2        6.47        9.99     14.61 o 
  20   5   2       33.23       16.95     15.54 o 
  21   5   2        1.91        0.00     15.29 o 
   0   6   2     1572.87     1783.34     58.46 o 
   1   6   2     1074.63     1114.51     28.58 o 
   2   6   2     1465.75     1708.94     42.71 o 
   3   6   2       81.48       82.24      7.69 o 
   4   6   2      181.99      182.95     10.64 o 
   5   6   2      165.39      172.20      6.90 o 
   6   6   2      142.75      147.77     10.42 o 
   7   6   2       93.99      108.48     11.55 o 
   8   6   2       28.05       24.67      7.92 o 
   9   6   2      380.99      354.26     23.73 o 
  10   6   2      586.18      502.72     24.75 o 
  11   6   2        1.71       11.90     12.48 o 
  12   6   2      175.17      171.12     21.06 o 
  13   6   2      321.47      268.17     25.03 o 
  14   6   2      225.32      164.23     21.60 o 
  15   6   2      132.80      119.66     19.83 o 
  16   6   2        8.27       48.46     17.47 o 
  17   6   2       12.64       16.05     14.94 o 
  18   6   2       44.94       48.46     17.95 o 
  19   6   2        3.33       26.66     19.75 o 
  20   6   2        9.86       51.28     23.06 o 
   0   7   2      887.82      997.73     43.60 o 
   1   7   2      335.71      381.82     16.06 o 
   2   7   2        1.51        8.66      9.29 o 
   3   7   2      261.77      262.66     13.60 o 
   4   7   2      164.05      168.95     10.20 o 
   5   7   2      238.66      241.15     17.68 o 
   6   7   2      907.85      899.82     32.69 o 
   7   7   2       59.59       64.99     12.93 o 
   8   7   2      457.37      405.04     28.16 o 
   9   7   2      342.81      273.34     22.96 o 
  10   7   2      487.46      477.12     27.28 o 
  11   7   2       90.46      101.53     16.80 o 
  12   7   2        9.61       21.72     12.78 o 
  13   7   2      162.15      192.69     22.75 o 
  14   7   2       38.68       70.09     17.41 o 
  15   7   2       14.54       30.00     16.21 o 
  16   7   2        9.19        1.93     12.91 o 
  17   7   2        8.14       16.52     16.00 o 
  18   7   2       23.21       14.05     15.85 o 
  19   7   2        2.09       60.68     21.24 o 
   0   8   2       21.60       46.03     18.52 o 
   1   8   2       57.51       58.65      9.65 o 
   2   8   2       22.06       56.65     13.24 o 
   3   8   2      170.77      172.87     13.73 o 
   4   8   2       13.76       19.32      7.29 o 
   5   8   2      108.54       96.50     13.71 o 
   6   8   2      407.63      398.55     22.63 o 
   7   8   2      295.54      356.10     28.62 o 
   8   8   2      255.85      209.00     18.95 o 
   9   8   2       27.30       19.00     15.19 o 
  10   8   2      319.06      288.73     28.63 o 
  11   8   2        9.58       34.26     14.63 o 
  12   8   2       25.29       25.59     14.49 o 
  13   8   2       17.85        2.33     11.91 o 
  14   8   2       54.23       57.57     18.27 o 
  15   8   2        3.14        0.00     14.52 o 
  16   8   2       11.00        5.69     16.78 o 
  17   8   2        9.48        0.00     15.70 o 
  18   8   2       17.01       34.69     18.72 o 
   0   9   2      511.05      582.07     35.98 o 
   1   9   2       71.94       67.38     12.74 o 
   2   9   2      226.08      235.13     17.39 o 
   3   9   2        2.33        0.00      8.63 o 
   4   9   2      131.10      134.82     16.18 o 
   5   9   2       76.71       98.06     16.15 o 
   6   9   2      174.79      176.91     20.95 o 
   7   9   2       76.36      112.17     17.19 o 
   8   9   2       62.89       84.51     19.97 o 
   9   9   2       91.69      114.56     22.04 o 
  10   9   2      323.83      278.51     28.35 o 
  11   9   2       24.55       12.23     14.93 o 
  12   9   2       58.53       63.45     19.45 o 
  13   9   2       11.65       20.91     15.59 o 
  14   9   2       14.18       32.85     16.62 o 
  15   9   2        4.73        4.39     18.79 o 
  16   9   2        8.05        0.00     15.23 o 
   0  10   2      140.13      163.43     22.23 o 
   1  10   2      177.34      171.57     14.94 o 
   2  10   2       10.44       13.77      9.30 o 
   3  10   2        9.61        0.00      9.52 o 
   4  10   2        6.27       27.75     11.37 o 
   5  10   2       52.88       87.31     23.99 o 
   6  10   2       46.58       82.27     18.39 o 
   7  10   2        4.01       21.78     16.63 o 
   8  10   2        9.88       30.15     20.14 o 
   9  10   2        1.15       15.44     18.38 o 
  10  10   2       46.05       23.04     17.20 o 
  11  10   2       47.46       70.80     22.05 o 
  12  10   2        0.53        9.92     16.07 o 
  13  10   2       15.98        5.27     15.05 o 
  14  10   2       24.48       35.30     18.69 o 
   0  11   2       57.98       54.14     19.97 o 
   1  11   2       81.13       91.19     16.58 o 
   2  11   2       17.45        7.64     11.19 o 
   3  11   2       76.63       71.63     18.42 o 
   4  11   2       32.62        7.62     13.14 o 
   5  11   2       41.66       27.62     17.22 o 
   6  11   2        4.95       49.92     20.33 o 
   7  11   2       22.63        3.42     13.47 o 
   8  11   2        6.84       19.69     17.11 o 
   9  11   2       26.37       30.69     19.47 o 
  10  11   2       35.63       50.15     21.68 o 
  11  11   2       11.92        3.54     16.44 o 
   0  12   2       30.03      101.77     33.27 o 
   1  12   2       92.40      107.51     28.13 o 
   2  12   2        9.89        0.00     21.01 o 
   3  12   2       21.83       29.91     21.16 o 
   4  12   2       12.59       60.48     24.00 o 
   5  12   2       11.54       13.26     16.26 o 
   6  12   2       19.29       16.10     17.11 o 
   7  12   2        4.76       40.16     20.47 o 
   8  12   2        8.79       44.70     21.71 o 
   2   0   3     4540.67     4607.71    123.34 o 
   4   0   3    21968.38    23940.67    480.04 o 
   6   0   3     2906.57     2759.01     62.44 o 
   8   0   3     1713.89     1818.61     51.60 o 
  10   0   3      356.26      379.88     21.89 o 
  12   0   3      415.88      468.22     26.54 o 
  14   0   3      733.13      709.27     46.43 o 
  16   0   3      174.29      223.97     25.00 o 
  18   0   3      163.57      156.90     21.62 o 
  20   0   3       26.49       26.33     17.54 o 
  22   0   3       24.26        4.96     16.85 o 
   1   1   3      976.87      965.62     11.21 o 
   2   1   3     2330.87     2029.92     47.52 o 
   3   1   3     4166.94     3872.45     56.56 o 
   4   1   3      268.20      296.45      7.57 o 
   5   1   3     3456.53     3387.51     63.96 o 
   6   1   3      311.10      301.36      9.14 o 
   7   1   3      102.97       82.02      7.29 o 
   8   1   3      237.88      256.68     10.32 o 
   9   1   3      456.42      465.32     16.25 o 
  10   1   3      197.83      179.85     10.93 o 
  11   1   3      321.54      331.30     16.98 o 
  12   1   3       70.60       75.60      9.09 o 
  13   1   3      258.00      276.06     15.14 o 
  14   1   3       96.47       94.26     11.41 o 
  15   1   3      151.87      173.51     15.21 o 
  16   1   3      324.21      333.82     20.49 o 
  17   1   3       19.91       51.97     16.32 o 
  18   1   3       13.09       16.15      9.38 o 
  19   1   3        2.04       24.12     12.25 o 
  20   1   3       37.57       20.67     12.20 o 
  21   1   3        4.08       10.20     13.34 o 
  22   1   3       14.06       26.36     20.58 o 
   1   2   3    15811.52    16805.48    224.28 o 
   2   2   3     3317.03     3243.43     62.37 o 
   3   2   3     3615.48     3406.84     79.77 o 
   4   2   3      608.36      661.08     14.95 o 
   5   2   3       32.50       33.70      4.32 o 
   6   2   3      714.11      794.14     14.95 o 
   7   2   3     1524.33     1409.95     24.25 o 
   8   2   3     3172.88     3310.10     55.85 o 
   9   2   3      896.91      978.59     21.84 o 
  10   2   3      898.28      938.67     23.34 o 
  11   2   3      121.14      111.88      9.00 o 
  12   2   3      611.76      647.11     21.40 o 
  13   2   3       45.68       58.01      9.00 o 
  14   2   3       42.66       72.67     14.18 o 
  15   2   3      166.89      151.52     13.40 o 
  16   2   3      440.93      477.77     27.79 o 
  17   2   3       25.72       27.15     11.14 o 
  18   2   3       44.95       52.15     18.06 o 
  19   2   3       66.46      104.61     17.27 o 
  20   2   3       11.96       27.94     15.99 o 
  21   2   3       13.95       23.39     19.40 o 
  22   2   3       11.24        0.00     16.40 o 
   1   3   3     1059.52     1009.15     18.69 o 
   2   3   3      902.07      924.83     17.66 o 
   3   3   3      189.70      182.07      7.26 o 
   4   3   3      707.02      688.08     15.67 o 
   5   3   3      551.18      512.73     13.27 o 
   6   3   3      421.20      431.24     12.72 o 
   7   3   3     1104.14     1163.90     26.40 o 
   8   3   3      744.53      688.77     23.99 o 
   9   3   3      334.58      285.09      9.94 o 
  10   3   3      466.38      486.55     17.12 o 
  11   3   3      157.53      127.34      7.54 o 
  12   3   3      433.62      385.63     17.22 o 
  13   3   3       60.15       53.74     12.70 o 
  14   3   3      327.49      289.58     15.78 o 
  15   3   3      108.11      102.65     12.53 o 
  16   3   3       56.30       77.04     11.39 o 
  17   3   3       66.57       62.94     12.73 o 
  18   3   3       62.04      115.19     18.85 o 
  19   3   3        0.28       36.03     19.62 o 
  20   3   3       13.13       20.34     18.84 o 
  21   3   3       35.89       28.78     18.10 o 
  22   3   3        0.78        6.55     18.09 o 
   1   4   3      739.69      832.88     18.49 o 
   2   4   3     2003.97     1853.14     33.43 o 
   3   4   3      393.40      420.75     11.46 o 
   4   4   3      197.24      200.14      7.02 o 
   5   4   3      370.26      359.03     13.25 o 
   6   4   3     2327.53     2353.12     50.70 o 
   7   4   3     1228.96     1272.32     32.29 o 
   8   4   3      941.34      851.56     25.70 o 
   9   4   3      611.33      634.54     20.99 o 
  10   4   3      470.20      447.08     17.24 o 
  11   4   3       69.68       74.91      8.01 o 
  12   4   3      214.28      193.81     12.17 o 
  13   4   3       29.13       50.63     12.47 o 
  14   4   3       19.46       89.12     20.04 o 
  15   4   3      108.80      123.13     15.76 o 
  16   4   3       11.23       13.80     12.68 o 
  17   4   3        2.36        0.23     12.04 o 
  18   4   3       39.55       16.02     15.41 o 
  19   4   3        1.44        8.69     16.34 o 
  20   4   3        5.50        5.49     14.80 o 
  21   4   3       15.58       15.36     18.47 o 
   1   5   3       61.04       68.62      6.74 o 
   2   5   3     2427.05     2585.94     56.62 o 
   3   5   3      173.34      161.92      9.25 o 
   4   5   3      183.19      179.59      9.14 o 
   5   5   3      773.35      713.33     15.34 o 
   6   5   3      163.49      174.76     10.60 o 
   7   5   3      118.72      115.59      9.65 o 
   8   5   3      633.23      617.45     21.23 o 
   9   5   3       55.70       59.94      9.68 o 
  10   5   3      131.27      141.25     12.39 o 
  11   5   3       30.60       47.05     10.60 o 
  12   5   3      174.19      156.50     15.34 o 
  13   5   3       79.43       93.87     13.04 o 
  14   5   3      263.94      273.85     20.61 o 
  15   5   3       39.56       38.71     15.49 o 
  16   5   3       50.04       36.16     14.81 o 
  17   5   3       19.63       43.65     17.26 o 
  18   5   3        7.09       24.20     15.62 o 
  19   5   3       13.70       20.11     16.31 o 
  20   5   3        7.53        0.00     14.53 o 
  21   5   3        4.74       56.32     25.83 o 
   1   6   3        8.96       17.17      5.90 o 
   2   6   3      363.99      389.87     16.16 o 
   3   6   3      705.48      691.12     24.03 o 
   4   6   3      243.45      249.38     10.93 o 
   5   6   3      207.28      205.73     10.80 o 
   6   6   3      100.33       98.74      7.11 o 
   7   6   3      490.49      460.11     18.80 o 
   8   6   3      392.60      390.62     21.72 o 
   9   6   3       29.64        8.71      8.81 o 
  10   6   3      174.81      182.07     15.85 o 
  11   6   3      114.87      137.94     18.31 o 
  12   6   3      219.48      177.47     22.73 o 
  13   6   3       18.74       19.60     13.22 o 
  14   6   3      106.02      140.28     19.57 o 
  15   6   3       28.98       81.81     17.84 o 
  16   6   3       16.40       31.81     16.62 o 
  17   6   3       13.60        3.07     11.51 o 
  18   6   3       94.74       60.22     18.25 o 
  19   6   3       15.01        4.35     15.08 o 
  20   6   3        9.83       24.97     18.53 o 
   1   7   3       78.23      103.48     10.07 o 
   2   7   3       15.44       37.11      8.54 o 
   3   7   3      104.31      111.64     11.02 o 
   4   7   3       48.73       47.13      9.11 o 
   5   7   3      244.72      221.05     13.95 o 
   6   7   3      394.51      351.49     19.32 o 
   7   7   3      326.85      348.66     22.19 o 
   8   7   3      132.31      123.00     15.40 o 
   9   7   3       66.76       53.08     12.07 o 
  10   7   3      148.95      129.00     14.04 o 
  11   7   3      150.17      215.10     24.14 o 
  12   7   3        8.12        6.88     11.21 o 
  13   7   3      167.58      158.92     26.78 o 
  14   7   3       35.33       33.72     15.77 o 
  15   7   3       63.37       56.86     17.34 o 
  16   7   3        4.83       10.18     14.87 o 
  17   7   3       33.24       60.87     20.45 o 
  18   7   3        5.42        2.95     13.78 o 
  19   7   3        7.78        0.00     14.68 o 
   1   8   3      216.34      228.53     14.58 o 
   2   8   3        6.72        7.90      8.21 o 
   3   8   3      439.12      412.25     17.56 o 
   4   8   3      102.66       99.04     11.02 o 
   5   8   3       61.41       53.51      9.16 o 
   6   8   3       76.90      131.01     18.19 o 
   7   8   3       48.10       64.58     13.92 o 
   8   8   3       70.39       60.82     13.86 o 
   9   8   3      125.88      120.50     16.39 o 
  10   8   3      211.62      176.51     21.89 o 
  11   8   3      112.53      118.59     20.37 o 
  12   8   3       54.08      104.05     26.98 o 
  13   8   3        7.77       20.78     14.44 o 
  14   8   3       25.75       28.51     16.23 o 
  15   8   3       31.46       41.67     17.53 o 
  16   8   3       31.27       19.85     15.52 o 
  17   8   3        3.13       18.69     16.14 o 
   1   9   3       55.35       74.58     11.19 o 
   2   9   3      124.96      135.36     14.59 o 
   3   9   3      230.97      254.00     18.59 o 
   4   9   3       42.37       59.92     12.41 o 
   5   9   3      111.16      129.70     17.80 o 
   6   9   3       21.22       21.53     12.98 o 
   7   9   3      344.34      387.40     29.41 o 
   8   9   3        9.86       25.41     16.26 o 
   9   9   3       37.50       45.16     18.20 o 
  10   9   3       39.08       82.16     20.12 o 
  11   9   3       13.13       23.14     16.16 o 
  12   9   3       83.72       72.49     20.87 o 
  13   9   3        6.87       18.97     16.36 o 
  14   9   3        0.64       11.81     16.26 o 
  15   9   3       21.36        3.89     15.09 o 
  16   9   3       87.10       42.49     20.55 o 
   1  10   3       47.07       59.09     10.98 o 
   2  10   3        3.19        5.02      8.50 o 
   3  10   3       24.55       15.02     11.05 o 
   4  10   3       37.26       33.42     14.85 o 
   5  10   3      101.67       99.74     20.37 o 
   6  10   3       28.38       28.21     14.87 o 
   7  10   3      129.63      159.70     22.15 o 
   8  10   3       35.66       36.49     18.65 o 
   9  10   3       16.99       33.71     17.84 o 
  10  10   3        9.40       16.63     16.22 o 
  11  10   3       36.94       24.39     17.75 o 
  12  10   3        2.43        0.00     15.28 o 
  13  10   3       17.10       43.62     20.71 o 
  14  10   3        0.69        0.00     13.83 o 
   1  11   3        9.96       25.54     12.91 o 
   2  11   3       15.59       23.53     14.76 o 
   3  11   3       40.19       43.50     15.50 o 
   4  11   3        6.34       13.74     14.02 o 
   5  11   3       52.93       66.59     19.74 o 
   6  11   3       34.69       27.75     17.98 o 
   7  11   3       14.60       16.23     17.16 o 
   8  11   3       19.92       24.15     18.00 o 
   9  11   3        1.23        7.72     18.75 o 
  10  11   3       27.14       24.57     19.24 o 
  11  11   3       12.46       26.59     21.09 o 
   1  12   3        8.33       17.34     16.43 o 
   2  12   3       13.02       26.45     20.84 o 
   3  12   3       83.42       69.63     22.87 o 
   4  12   3        8.66       22.84     16.55 o 
   5  12   3       12.25        3.52     16.61 o 
   6  12   3        1.32        0.00     18.48 o 
   7  12   3       22.86       17.28     18.37 o 
   0   0   4   113432.38   131377.50   4834.39 o 
   2   0   4    12242.51    11783.79    320.34 o 
   4   0   4      736.03      693.16     18.04 o 
   6   0   4     1952.54     1850.82     49.39 o 
   8   0   4     1450.07     1586.18     47.11 o 
  10   0   4     4061.86     4652.68    135.63 o 
  12   0   4      321.49      308.92     28.63 o 
  14   0   4      853.53      901.22     51.15 o 
  16   0   4      189.12      165.99     26.33 o 
  18   0   4       77.10       80.99     19.98 o 
  20   0   4       41.06       37.72     17.65 o 
  22   0   4        5.28        7.59     23.60 o 
   0   1   4    15243.13    14052.09    253.20 o 
   1   1   4    18675.77    17052.98    279.19 o 
   2   1   4      127.88      105.83      5.27 o 
   3   1   4      661.02      560.13      9.73 o 
   4   1   4      882.87      812.84     14.00 o 
   5   1   4       97.01       92.71      4.93 o 
   6   1   4      692.96      645.91     16.76 o 
   7   1   4      827.44      847.51     20.51 o 
   8   1   4      247.45      250.99     11.18 o 
   9   1   4      613.95      667.60     21.27 o 
  10   1   4       71.11       85.12      9.27 o 
  11   1   4      161.83      151.98     11.04 o 
  12   1   4       61.77       52.42      8.12 o 
  13   1   4       26.04       41.26      8.76 o 
  14   1   4      231.16      241.59     15.98 o 
  15   1   4      187.40      177.43     15.01 o 
  16   1   4       71.31       55.92     10.78 o 
  17   1   4       46.37       46.81     10.58 o 
  18   1   4       17.94       29.83     10.08 o 
  19   1   4       19.52       21.00     11.29 o 
  20   1   4        8.20        0.00     12.31 o 
  21   1   4       11.10       33.13     15.86 o 
  22   1   4        5.43       65.00     24.23 o 
   0   2   4    35613.63    35924.23    794.74 o 
   1   2   4     8328.07     8216.81    118.48 o 
   2   2   4     1599.11     1574.02     25.81 o 
   3   2   4      454.24      436.65      9.76 o 
   4   2   4      162.94      151.22      6.22 o 
   5   2   4     3292.22     3311.77     75.18 o 
   6   2   4      779.58      711.61     19.29 o 
   7   2   4       84.64       92.20      6.41 o 
   8   2   4      535.20      578.69     14.66 o 
   9   2   4      286.63      309.62     10.80 o 
  10   2   4       61.89       79.92      9.13 o 
  11   2   4       76.40       75.24      7.48 o 
  12   2   4      104.87      123.05      9.97 o 
  13   2   4       94.88      116.87     11.64 o 
  14   2   4       46.02       37.23     11.01 o 
  15   2   4      146.16      169.24     14.04 o 
  16   2   4       22.18       41.05     11.63 o 
  17   2   4        6.63       16.88     10.09 o 
  18   2   4       16.71       26.44     10.71 o 
  19   2   4        5.17       13.09     12.27 o 
  20   2   4       27.53       52.89     17.14 o 
  21   2   4       18.56       34.97     19.72 o 
  22   2   4       10.66       29.07     20.52 o 
   0   3   4     3015.45     2864.71     65.99 o 
   1   3   4     2742.81     2599.09     42.67 o 
   2   3   4      619.03      619.20     13.58 o 
   3   3   4     1078.68     1071.16     18.94 o 
   4   3   4      620.12      560.99     14.68 o 
   5   3   4      106.31      105.64      5.97 o 
   6   3   4      805.42      808.40     20.61 o 
   7   3   4      354.64      407.18     14.73 o 
   8   3   4     2191.27     2081.33     47.17 o 
   9   3   4      217.95      207.98     11.76 o 
  10   3   4       11.72       11.24      5.88 o 
  11   3   4      403.44      442.72     17.98 o 
  12   3   4        1.98       12.39      5.87 o 
  13   3   4      153.31      141.00     10.98 o 
  14   3   4       28.74       38.95     11.54 o 
  15   3   4      114.34       99.63     15.25 o 
  16   3   4      353.25      371.86     24.08 o 
  17   3   4        7.23        8.88     10.47 o 
  18   3   4       15.44       45.73     14.98 o 
  19   3   4        0.36       15.70     14.96 o 
  20   3   4        8.21       20.00     19.83 o 
  21   3   4        3.15       20.22     17.81 o 
  22   3   4       13.98       44.32     21.04 o 
   0   4   4     3924.90     4139.36    104.09 o 
   1   4   4      493.00      507.63     13.98 o 
   2   4   4      455.35      471.53     12.79 o 
   3   4   4      520.22      503.55     13.18 o 
   4   4   4     2029.18     2223.18     38.74 o 
   5   4   4      407.68      387.52     14.04 o 
   6   4   4      155.95      117.31      7.53 o 
   7   4   4       88.80       87.42      6.91 o 
   8   4   4      927.03      819.05     35.79 o 
   9   4   4      185.62      176.35     10.46 o 
  10   4   4        6.78       12.00      7.52 o 
  11   4   4      108.39       91.30     11.15 o 
  12   4   4      191.83      193.50     19.87 o 
  13   4   4      133.80      130.05     10.73 o 
  14   4   4      608.71      496.28     25.56 o 
  15   4   4       72.45       58.47     16.90 o 
  16   4   4       10.38       15.88     12.40 o 
  17   4   4      104.26      138.50     19.76 o 
  18   4   4        8.02       20.19     15.11 o 
  19   4   4       36.59       32.10     19.25 o 
  20   4   4        7.67        0.00     16.47 o 
  21   4   4        0.30       32.06     22.81 o 
   0   5   4     1145.97     1455.65     48.11 o 
   1   5   4      709.70      721.61     20.44 o 
   2   5   4     1022.38     1035.21     25.21 o 
   3   5   4      258.52      272.49     10.50 o 
   4   5   4      108.62       96.24      7.60 o 
   5   5   4       23.42       22.10      5.60 o 
   6   5   4       45.29       44.91      8.21 o 
   7   5   4      143.34      148.09     10.69 o 
   8   5   4      908.31      784.77     33.62 o 
   9   5   4       98.91      107.89     10.66 o 
  10   5   4       21.48       19.98      9.03 o 
  11   5   4      121.60      120.61     11.68 o 
  12   5   4      227.71      204.08     17.19 o 
  13   5   4      124.26      141.22     16.75 o 
  14   5   4      358.41      371.85     27.41 o 
  15   5   4      189.63      194.67     20.87 o 
  16   5   4       21.09       41.99     15.43 o 
  17   5   4       60.30       64.90     17.53 o 
  18   5   4       27.23       38.47     17.25 o 
  19   5   4       26.99       29.53     16.67 o 
  20   5   4       50.52       47.63     21.08 o 
   0   6   4      142.31      183.55     15.88 o 
   1   6   4      112.83      117.29      9.17 o 
   2   6   4       28.88       39.46      7.51 o 
   3   6   4       85.52       97.38      8.05 o 
   4   6   4       85.90       96.40      7.49 o 
   5   6   4      155.54      164.98     11.01 o 
   6   6   4      127.44      128.92     11.68 o 
   7   6   4        1.74        7.02      7.40 o 
   8   6   4      841.55      832.25     30.68 o 
   9   6   4      116.68      137.76     14.32 o 
  10   6   4      146.31      150.81     16.46 o 
  11   6   4       94.22      101.79     13.60 o 
  12   6   4       81.40       88.07     15.60 o 
  13   6   4      115.83      118.64     14.94 o 
  14   6   4        7.29        3.64      9.38 o 
  15   6   4       20.46        8.25     12.90 o 
  16   6   4        4.65        8.38     14.04 o 
  17   6   4        5.46       17.76     15.34 o 
  18   6   4       32.94       55.60     20.78 o 
  19   6   4       12.12       24.26     19.18 o 
  20   6   4       15.22       13.93     17.93 o 
   0   7   4       45.55       74.59     14.86 o 
   1   7   4      202.99      210.17     13.11 o 
   2   7   4       12.31        0.00      6.09 o 
   3   7   4      173.09      171.06     11.45 o 
   4   7   4      329.69      296.38     14.72 o 
   5   7   4      324.53      300.81     21.50 o 
   6   7   4      255.53      243.07     16.62 o 
   7   7   4       15.96       34.72     13.83 o 
   8   7   4       58.85       73.57     13.49 o 
   9   7   4      120.54      150.67     16.42 o 
  10   7   4      113.40      110.40     15.63 o 
  11   7   4      130.77      116.70     15.73 o 
  12   7   4       21.05       21.82     11.65 o 
  13   7   4       16.05       12.66     12.38 o 
  14   7   4       24.66       34.71     15.49 o 
  15   7   4       17.36       29.90     19.48 o 
  16   7   4       16.43       23.82     15.64 o 
  17   7   4       16.34       17.50     18.47 o 
  18   7   4       27.79       50.55     19.77 o 
   0   8   4      368.16      398.53     29.04 o 
   1   8   4       70.62       85.00     10.62 o 
   2   8   4      119.59      121.79     12.06 o 
   3   8   4      111.96      109.38     11.13 o 
   4   8   4      147.79      132.42     14.03 o 
   5   8   4       78.40       95.49     14.44 o 
   6   8   4      413.13      433.43     29.32 o 
   7   8   4      114.13      115.27     17.23 o 
   8   8   4      302.55      300.05     24.33 o 
   9   8   4       74.86       74.30     15.46 o 
  10   8   4      127.22      165.22     19.10 o 
  11   8   4       76.66       65.91     17.34 o 
  12   8   4        3.60       11.12     14.36 o 
  13   8   4       38.03       13.28     12.78 o 
  14   8   4       29.66       46.73     19.15 o 
  15   8   4        4.91       22.33     15.94 o 
  16   8   4       15.65       39.45     20.33 o 
  17   8   4        0.53       34.98     17.94 o 
   0   9   4      722.03      724.65     43.00 o 
   1   9   4       82.75      109.90     13.10 o 
   2   9   4      100.37      101.24     11.77 o 
   3   9   4      167.44      173.24     13.80 o 
   4   9   4       20.89       27.67     10.34 o 
   5   9   4       56.44      105.67     19.00 o 
   6   9   4       21.12       68.25     18.44 o 
   7   9   4      136.74      132.24     20.50 o 
   8   9   4      228.11      261.00     24.58 o 
   9   9   4       29.01       25.05     13.59 o 
  10   9   4       67.86       86.50     21.74 o 
  11   9   4       32.71       36.50     17.27 o 
  12   9   4       29.55       40.76     17.61 o 
  13   9   4      113.36       74.67     21.27 o 
  14   9   4       29.86       46.20     19.19 o 
  15   9   4        0.61       16.69     17.36 o 
  16   9   4       19.78       12.35     16.98 o 
   0  10   4       35.62       39.09     18.89 o 
   1  10   4       64.63       56.73     11.74 o 
   2  10   4      152.13      171.95     17.62 o 
   3  10   4      304.28      266.68     22.17 o 
   4  10   4       12.26       49.09     16.49 o 
   5  10   4       25.68       27.38     16.06 o 
   6  10   4       78.38       74.76     18.96 o 
   7  10   4        0.21        0.64     12.49 o 
   8  10   4      140.11      151.55     25.12 o 
   9  10   4       24.84       26.48     16.47 o 
  10  10   4       37.26       41.83     20.60 o 
  11  10   4       30.27       42.16     22.06 o 
  12  10   4       15.01       26.86     17.68 o 
  13  10   4        2.90        3.60     14.39 o 
  14  10   4       21.73       22.87     20.25 o 
   0  11   4      225.89      211.63     31.78 o 
   1  11   4       35.65       27.17     13.29 o 
   2  11   4       14.87       11.86     13.90 o 
   3  11   4       31.19       29.00     14.45 o 
   4  11   4       45.16       56.58     18.27 o 
   5  11   4       70.20       58.89     18.79 o 
   6  11   4      135.51      140.70     27.50 o 
   7  11   4       18.68       35.35     19.67 o 
   8  11   4        6.51        0.00     17.38 o 
   9  11   4       40.61       48.90     23.21 o 
  10  11   4        0.20        5.81     15.20 o 
  11  11   4       11.83        0.00     22.91 o 
   0  12   4        6.20        0.00     32.19 o 
   1  12   4       22.63       46.83     20.83 o 
   2  12   4        8.81       19.16     19.60 o 
   3  12   4       36.01        9.15     15.67 o 
   4  12   4       14.33        5.17     15.19 o 
   5  12   4        6.60        1.89     15.64 o 
   6  12   4       26.32       19.29     18.85 o 
   7  12   4       13.77       14.68     18.97 o 
   2   0   5     4113.67     3711.97     81.60 o 
   4   0   5     1201.61     1115.33     44.07 o 
   6   0   5      250.85      260.30     12.58 o 
   8   0   5      266.44      267.81     15.99 o 
  10   0   5        9.55        0.00      8.07 o 
  12   0   5      180.89      188.65     19.30 o 
  14   0   5      271.59      235.80     22.77 o 
  16   0   5      238.75      228.11     26.07 o 
  18   0   5       73.11      105.53     20.36 o 
  20   0   5        2.73       30.42     24.47 o 
  22   0   5       20.15       14.56     24.59 o 
   1   1   5     2567.69     2523.60     32.93 o 
   2   1   5      228.29      204.47      6.98 o 
   3   1   5      858.78      898.85     16.85 o 
   4   1   5      965.20      822.69     14.22 o 
   5   1   5      188.84      201.59      6.83 o 
   6   1   5      169.33      180.24      7.43 o 
   7   1   5      159.16      159.07     10.32 o 
   8   1   5     1120.48     1204.16     30.23 o 
   9   1   5      530.80      548.44     25.75 o 
  10   1   5      179.35      193.53     12.66 o 
  11   1   5      323.72      355.11     17.45 o 
  12   1   5      261.62      285.47     16.85 o 
  13   1   5      203.86      202.24     14.86 o 
  14   1   5      182.40      195.29     14.34 o 
  15   1   5       97.65      103.72     12.71 o 
  16   1   5      202.70      167.54     15.48 o 
  17   1   5       20.50       12.88      9.51 o 
  18   1   5       15.72        0.00     10.79 o 
  19   1   5       22.43        6.74     10.92 o 
  20   1   5        6.68       21.95     12.66 o 
  21   1   5        1.78        0.00     14.07 o 
  22   1   5        0.08       26.53     19.54 o 
   1   2   5     3576.81     3562.97     62.29 o 
   2   2   5     9353.96     9170.06    128.89 o 
   3   2   5      672.24      718.53     13.96 o 
   4   2   5      130.75      126.33      5.47 o 
   5   2   5      118.60      118.23      5.39 o 
   6   2   5      461.30      445.19     17.73 o 
   7   2   5     1795.36     1774.72     45.20 o 
   8   2   5      185.70      182.08      8.20 o 
   9   2   5       89.21       89.18      6.60 o 
  10   2   5       23.70       26.24      5.32 o 
  11   2   5      295.18      304.32     13.05 o 
  12   2   5      568.98      580.88     20.07 o 
  13   2   5       55.77       62.44      8.16 o 
  14   2   5        8.94        9.73      7.22 o 
  15   2   5       28.19       37.86     10.81 o 
  16   2   5      208.87      211.23     17.84 o 
  17   2   5        4.37       26.06     11.24 o 
  18   2   5       81.95       67.57     15.24 o 
  19   2   5       16.83        0.00     12.59 o 
  20   2   5       44.77       35.98     16.75 o 
  21   2   5        1.71       45.16     21.89 o 
  22   2   5       18.64       51.95     27.53 o 
   1   3   5     1099.96     1086.62     21.82 o 
   2   3   5      935.31      939.33     22.02 o 
   3   3   5     1918.90     1919.97     35.71 o 
   4   3   5      176.47      164.74      6.42 o 
   5   3   5       45.49       53.81      4.52 o 
   6   3   5      180.45      207.10      9.46 o 
   7   3   5      270.22      234.83     10.46 o 
   8   3   5       76.17       79.11      7.27 o 
   9   3   5      445.56      439.65     16.61 o 
  10   3   5      800.63      730.51     24.23 o 
  11   3   5       29.50       20.51     10.37 o 
  12   3   5       90.63      111.86     11.32 o 
  13   3   5        5.30        0.00      7.10 o 
  14   3   5       69.80       63.68     13.20 o 
  15   3   5      167.43      131.43     13.39 o 
  16   3   5      247.14      243.11     20.45 o 
  17   3   5       39.47       24.01     11.43 o 
  18   3   5        9.89       24.02     15.32 o 
  19   3   5        2.15       23.99     16.09 o 
  20   3   5        4.59       10.88     15.90 o 
  21   3   5        0.20        8.70     15.26 o 
   1   4   5       32.11       37.40      5.66 o 
   2   4   5      929.65      966.18     22.43 o 
   3   4   5     1545.97     1638.60     33.72 o 
   4   4   5      589.61      556.53     14.33 o 
   5   4   5       65.48       61.16      4.10 o 
   6   4   5       68.52       71.87      6.52 o 
   7   4   5      486.86      490.43     15.57 o 
   8   4   5      327.46      317.42     14.25 o 
   9   4   5      123.86      127.40     10.41 o 
  10   4   5       31.94       38.20      9.14 o 
  11   4   5      114.73       90.51      9.36 o 
  12   4   5      123.48      121.10     15.04 o 
  13   4   5       31.52       38.46      9.50 o 
  14   4   5       83.05      109.51     16.87 o 
  15   4   5       40.50       39.35     12.46 o 
  16   4   5       79.86       69.30     16.81 o 
  17   4   5       67.94       78.71     17.52 o 
  18   4   5        4.07       21.08     13.78 o 
  19   4   5        4.47       29.58     16.68 o 
  20   4   5        5.38       19.32     24.00 o 
  21   4   5        7.26       23.35     19.36 o 
   1   5   5      693.88      696.20     20.47 o 
   2   5   5     1650.04     1783.00     40.52 o 
   3   5   5     1016.83     1001.27     25.12 o 
   4   5   5       21.36       14.65      4.87 o 
   5   5   5      164.88      174.94     11.05 o 
   6   5   5      145.81      124.85      8.44 o 
   7   5   5      192.09      162.16     13.59 o 
   8   5   5       44.00       44.00     11.04 o 
   9   5   5       64.96       81.46     10.09 o 
  10   5   5      129.74      137.37     12.36 o 
  11   5   5      109.28      115.43     13.05 o 
  12   5   5       57.52       64.05     10.82 o 
  13   5   5       60.31       73.22     17.68 o 
  14   5   5      117.68      137.48     16.77 o 
  15   5   5       65.26       59.71     15.29 o 
  16   5   5       52.78       79.33     16.39 o 
  17   5   5      107.63      112.39     22.04 o 
  18   5   5       11.80        1.11     14.01 o 
  19   5   5        1.21        0.00     17.05 o 
  20   5   5        9.38       12.21     19.13 o 
   1   6   5        0.81        6.28      8.48 o 
   2   6   5      491.58      516.03     18.25 o 
   3   6   5       87.48       89.69      8.02 o 
   4   6   5      114.23      119.54      8.42 o 
   5   6   5      105.74      101.88      7.47 o 
   6   6   5     1327.44     1223.90     54.19 o 
   7   6   5        5.28       17.60      7.46 o 
   8   6   5       24.10       21.95      8.47 o 
   9   6   5      102.88      120.45     12.54 o 
  10   6   5       80.79       93.09     13.62 o 
  11   6   5      156.77      164.70     16.14 o 
  12   6   5       19.20       14.02      9.86 o 
  13   6   5       46.75       71.62     17.66 o 
  14   6   5        7.07       15.24     11.36 o 
  15   6   5       32.01       36.96     19.02 o 
  16   6   5        0.75        0.00     12.02 o 
  17   6   5        4.40        0.00     16.86 o 
  18   6   5        1.37        0.00     14.15 o 
  19   6   5        7.92        0.00     16.67 o 
   1   7   5       17.56       31.09      9.38 o 
   2   7   5        7.53        9.55      6.61 o 
   3   7   5      127.88      147.11     13.80 o 
   4   7   5       30.04       34.36     10.86 o 
   5   7   5       41.31       41.05      7.88 o 
   6   7   5      186.27      175.19     18.39 o 
   7   7   5      271.03      254.70     18.28 o 
   8   7   5      167.60      184.28     18.82 o 
   9   7   5      184.74      210.14     19.28 o 
  10   7   5      334.57      339.68     25.64 o 
  11   7   5       39.72       71.90     14.27 o 
  12   7   5       25.50       47.68     13.21 o 
  13   7   5       75.74       71.97     14.61 o 
  14   7   5       63.27       27.86     17.35 o 
  15   7   5        9.37        0.00     13.10 o 
  16   7   5       22.68        3.78     12.72 o 
  17   7   5       13.87        0.00     12.89 o 
  18   7   5        1.22       18.28     17.91 o 
   1   8   5      303.35      292.20     19.45 o 
   2   8   5      402.09      349.21     18.90 o 
   3   8   5      504.63      477.84     21.33 o 
   4   8   5      683.18      600.87     24.11 o 
   5   8   5      505.20      468.28     30.11 o 
   6   8   5        2.00        7.58     10.92 o 
   7   8   5       28.59       59.25     15.79 o 
   8   8   5       32.75       38.84     13.30 o 
   9   8   5        1.58        3.72     10.49 o 
  10   8   5       10.53        2.35      9.77 o 
  11   8   5       27.75       49.19     14.98 o 
  12   8   5       44.43       43.76     20.79 o 
  13   8   5       72.98       56.35     18.39 o 
  14   8   5       22.87       33.12     15.80 o 
  15   8   5       26.87        3.36     14.12 o 
  16   8   5        9.44       16.03     16.65 o 
  17   8   5       27.51       40.08     31.10 o 
   1   9   5      208.00      194.32     17.41 o 
   2   9   5       51.12       58.39     11.14 o 
   3   9   5      184.18      169.55     13.87 o 
   4   9   5       36.77       24.99     11.72 o 
   5   9   5       20.02       35.07     14.49 o 
   6   9   5      142.56      180.73     22.40 o 
   7   9   5      106.06      106.50     17.35 o 
   8   9   5        1.93        0.48     12.26 o 
   9   9   5       96.62      107.82     17.92 o 
  10   9   5       56.71       41.35     16.30 o 
  11   9   5       44.94       45.61     17.60 o 
  12   9   5       22.66       12.24     14.68 o 
  13   9   5        7.43       79.96     25.97 o 
  14   9   5        9.02       47.74     28.52 o 
  15   9   5       12.05       28.23     18.52 o 
   1  10   5       61.57       58.06     13.72 o 
   2  10   5      286.11      280.77     21.96 o 
   3  10   5      108.32      114.06     19.15 o 
   4  10   5       70.78       61.23     17.30 o 
   5  10   5       37.57       41.77     17.71 o 
   6  10   5       25.25       13.89     13.15 o 
   7  10   5       42.50       61.11     20.77 o 
   8  10   5       17.83       23.10     21.62 o 
   9  10   5        0.91       14.35     16.22 o 
  10  10   5       98.70       69.99     20.44 o 
  11  10   5       34.91       29.15     18.99 o 
  12  10   5        1.00        0.00     17.71 o 
  13  10   5       15.59       38.39     20.01 o 
   1  11   5       18.51       23.28     13.15 o 
   2  11   5       13.44       16.67     12.32 o 
   3  11   5       11.52        2.75     12.66 o 
   4  11   5       20.09       32.40     16.70 o 
   5  11   5       24.38       48.00     17.68 o 
   6  11   5       63.74       52.21     19.69 o 
   7  11   5        6.15       27.58     22.15 o 
   8  11   5       33.50       27.87     20.49 o 
   9  11   5        1.90       19.35     17.19 o 
  10  11   5       38.23       14.38     18.77 o 
   1  12   5        4.74        0.00     22.69 o 
   2  12   5        8.23       20.46     20.10 o 
   3  12   5        9.03        3.49     15.06 o 
   4  12   5       39.02       59.05     22.43 o 
   5  12   5       27.83       47.80     21.67 o 
   6  12   5       23.17       51.20     21.79 o 
   0   0   6     6725.98     7665.49    209.92 o 
   2   0   6     1029.50     1010.23     29.18 o 
   4   0   6     4091.64     3630.44    137.64 o 
   6   0   6     1678.30     1615.26     44.04 o 
   8   0   6     1194.39     1241.88     40.33 o 
  10   0   6     2195.79     2502.88     83.58 o 
  12   0   6      345.48      392.75     26.65 o 
  14   0   6      222.73      218.60     21.66 o 
  16   0   6        5.66        1.88     13.31 o 
  18   0   6        2.94       30.45     19.46 o 
  20   0   6       13.08       21.44     19.28 o 
  22   0   6        8.67       43.44     30.01 o 
   0   1   6     3136.34     3349.21     92.12 o 
   1   1   6      346.21      342.16     11.12 o 
   2   1   6      335.25      308.36      8.79 o 
   3   1   6      568.36      555.03     13.30 o 
   4   1   6      369.08      342.58      8.07 o 
   5   1   6       55.85       51.37      4.63 o 
   6   1   6      116.58      129.46      6.57 o 
   7   1   6       15.33       16.07      4.77 o 
   8   1   6     1694.10     1862.89     52.24 o 
   9   1   6       27.88       37.68      7.08 o 
  10   1   6       52.83       60.84      8.75 o 
  11   1   6       18.36       35.59     10.59 o 
  12   1   6      199.87      218.18     15.76 o 
  13   1   6      140.23      129.65     11.95 o 
  14   1   6       80.31       96.98     11.72 o 
  15   1   6      134.20      145.25     14.27 o 
  16   1   6      145.07      152.23     14.80 o 
  17   1   6       30.12       32.77     10.00 o 
  18   1   6       21.49        1.66     10.07 o 
  19   1   6        7.90       22.44     14.30 o 
  20   1   6       12.50       32.33     13.94 o 
  21   1   6        1.51        0.00     14.85 o 
  22   1   6        5.56        7.43     16.89 o 
   0   2   6     6503.49     7060.36    178.14 o 
   1   2   6     2947.89     2878.55     48.41 o 
   2   2   6      408.99      437.39     10.36 o 
   3   2   6     1117.52     1011.92     19.31 o 
   4   2   6     2392.02     2407.67     45.84 o 
   5   2   6      670.50      712.45     18.08 o 
   6   2   6      168.07      167.89      7.53 o 
   7   2   6     1446.37     1437.63     30.97 o 
   8   2   6      186.43      193.78      8.90 o 
   9   2   6      472.77      465.25     15.14 o 
  10   2   6       14.04       21.19      5.97 o 
  11   2   6        2.84        5.54      5.59 o 
  12   2   6       65.72       77.57      8.28 o 
  13   2   6      107.69       96.67     10.13 o 
  14   2   6       48.30       30.09     10.02 o 
  15   2   6      377.11      388.85     23.10 o 
  16   2   6      268.89      271.78     20.68 o 
  17   2   6       97.35       97.61     14.59 o 
  18   2   6       17.49       37.47     12.42 o 
  19   2   6       22.93       32.23     15.00 o 
  20   2   6       26.98       54.74     18.27 o 
  21   2   6        6.41       11.23     16.31 o 
   0   3   6     2998.84     2800.38     69.96 o 
   1   3   6     4655.77     5067.36     92.39 o 
   2   3   6      215.19      198.38     11.10 o 
   3   3   6      735.67      717.44     17.90 o 
   4   3   6      433.53      454.55     12.37 o 
   5   3   6       12.37       17.06      6.12 o 
   6   3   6      427.29      453.19     15.49 o 
   7   3   6       76.67       88.99     11.20 o 
   8   3   6       28.53       41.16      8.02 o 
   9   3   6       71.00       83.73      8.20 o 
  10   3   6      105.11      125.37      9.92 o 
  11   3   6       30.83       26.37      7.51 o 
  12   3   6       35.32       31.71      7.92 o 
  13   3   6       40.29       51.70     11.43 o 
  14   3   6      142.43      143.92     13.58 o 
  15   3   6        4.58        4.87      7.78 o 
  16   3   6       80.82       93.51     15.66 o 
  17   3   6       27.77       14.00     10.91 o 
  18   3   6       31.41       53.50     14.98 o 
  19   3   6       11.68        7.67     14.21 o 
  20   3   6       39.80       23.55     19.26 o 
  21   3   6       10.34        4.28     16.07 o 
   0   4   6      521.43      553.22     23.85 o 
   1   4   6     1021.65     1039.72     26.48 o 
   2   4   6      578.25      593.86     19.17 o 
   3   4   6      177.32      184.80      9.12 o 
   4   4   6      333.46      317.47     11.57 o 
   5   4   6      590.98      568.75     19.40 o 
   6   4   6      238.23      261.22     11.73 o 
   7   4   6      221.59      239.97     11.83 o 
   8   4   6      291.87      289.04     13.58 o 
   9   4   6      463.55      482.96     18.83 o 
  10   4   6       68.82       75.72     12.40 o 
  11   4   6      124.43      122.23     11.21 o 
  12   4   6      142.74      151.07     13.63 o 
  13   4   6        5.07       15.65     13.10 o 
  14   4   6      160.39      147.39     15.08 o 
  15   4   6       14.97       21.85      9.99 o 
  16   4   6        4.32        0.00     11.53 o 
  17   4   6      106.76      164.94     21.65 o 
  18   4   6       18.10       13.38     13.02 o 
  19   4   6       13.01       35.11     18.15 o 
  20   4   6        6.23       20.30     18.14 o 
  21   4   6       19.10       31.72     22.66 o 
   0   5   6     2339.48     2392.94     77.55 o 
   1   5   6      282.47      287.26     13.24 o 
   2   5   6      334.84      350.58     14.28 o 
   3   5   6      404.44      381.80     14.04 o 
   4   5   6      145.67      144.12      8.19 o 
   5   5   6       94.48      110.01      8.85 o 
   6   5   6      218.53      197.41     11.47 o 
   7   5   6      115.17      134.06     10.34 o 
   8   5   6      431.96      349.91     17.12 o 
   9   5   6       19.07       31.05      8.42 o 
  10   5   6      124.78       98.62     13.07 o 
  11   5   6      336.40      387.02     36.60 o 
  12   5   6       39.97       69.52     14.58 o 
  13   5   6       82.78       59.26     13.76 o 
  14   5   6      350.82      293.34     24.37 o 
  15   5   6       22.18       35.30     13.71 o 
  16   5   6       18.67       31.68     14.10 o 
  17   5   6        1.65        7.39     10.88 o 
  18   5   6        6.39       31.88     16.71 o 
  19   5   6        4.76       10.75     15.40 o 
  20   5   6       23.69       21.70     19.96 o 
   0   6   6      233.84      255.13     20.79 o 
   1   6   6      289.65      246.30     13.22 o 
   2   6   6      280.46      270.76     13.77 o 
   3   6   6      499.79      520.06     19.02 o 
   4   6   6       76.21       71.14      7.90 o 
   5   6   6      239.49      233.50     11.05 o 
   6   6   6      408.12      399.58     18.03 o 
   7   6   6      104.88      110.02     12.50 o 
   8   6   6       13.62       12.28      7.30 o 
   9   6   6      266.53      219.94     15.88 o 
  10   6   6      211.43      230.08     22.07 o 
  11   6   6       20.29       12.85     10.84 o 
  12   6   6      289.78      255.45     21.24 o 
  13   6   6       31.88       30.06     12.75 o 
  14   6   6       24.12       32.88     13.07 o 
  15   6   6       25.06       40.04     17.09 o 
  16   6   6        0.24       10.83     15.10 o 
  17   6   6       19.90       19.69     18.29 o 
  18   6   6        4.57       11.55     14.07 o 
  19   6   6       21.24       31.17     18.75 o 
   0   7   6      998.33      948.14     44.68 o 
   1   7   6      261.08      290.56     16.75 o 
   2   7   6      546.34      537.77     22.15 o 
   3   7   6      402.59      401.44     17.99 o 
   4   7   6       10.40        8.90      6.07 o 
   5   7   6        3.31       10.35      9.95 o 
   6   7   6      284.04      260.25     19.05 o 
   7   7   6      209.52      200.24     19.90 o 
   8   7   6      496.98      467.60     25.96 o 
   9   7   6      547.96      629.04     64.83 o 
  10   7   6        2.76        9.81     10.49 o 
  11   7   6      210.59      169.76     20.05 o 
  12   7   6        8.50        0.00      9.83 o 
  13   7   6        6.54       38.46     13.19 o 
  14   7   6       12.06       27.41     15.67 o 
  15   7   6       26.05        0.00     14.15 o 
  16   7   6        1.70       12.38     15.11 o 
  17   7   6       19.53       22.61     16.93 o 
  18   7   6        4.44        0.00     15.76 o 
   0   8   6      535.46      576.55     43.93 o 
   1   8   6      528.78      465.41     22.47 o 
   2   8   6       47.70       68.15     11.01 o 
   3   8   6       28.89       20.59      8.06 o 
   4   8   6       87.44       78.53     12.92 o 
   5   8   6       70.26       81.93     14.61 o 
   6   8   6      466.40      431.71     30.53 o 
   7   8   6       21.26       16.80     12.10 o 
   8   8   6       16.02        0.00     11.79 o 
   9   8   6      189.04      170.38     20.40 o 
  10   8   6        1.11       20.77     13.86 o 
  11   8   6        4.06       12.35     11.75 o 
  12   8   6        5.55       12.83     13.63 o 
  13   8   6        0.75        8.40     13.07 o 
  14   8   6       10.93        4.20     14.88 o 
  15   8   6        5.55        0.88     16.95 o 
  16   8   6        5.53        0.00     14.87 o 
  17   8   6       12.55       13.37     17.68 o 
   0   9   6      274.33      251.06     29.46 o 
   1   9   6       38.34       42.06     10.43 o 
   2   9   6       87.80       89.61     12.35 o 
   3   9   6       44.77       44.12      9.38 o 
   4   9   6       54.81       74.75     15.17 o 
   5   9   6      138.87      145.86     17.61 o 
   6   9   6        5.75       19.67     13.41 o 
   7   9   6        9.14       14.01     13.28 o 
   8   9   6       64.13       88.71     18.62 o 
   9   9   6      115.92      118.18     22.34 o 
  10   9   6       56.29       11.55     14.30 o 
  11   9   6        9.86       32.67     17.63 o 
  12   9   6       19.91        0.00     17.11 o 
  13   9   6       37.01       50.97     21.95 o 
  14   9   6       12.32        7.90     16.15 o 
  15   9   6       37.88       30.07     18.68 o 
   0  10   6       84.71      100.22     19.81 o 
   1  10   6      154.84      165.31     16.61 o 
   2  10   6      172.06      173.03     18.52 o 
   3  10   6       38.58       40.55     14.18 o 
   4  10   6       49.23       58.56     18.13 o 
   5  10   6      111.45      111.73     21.80 o 
   6  10   6      125.21      123.13     23.16 o 
   7  10   6        3.93        0.00     13.06 o 
   8  10   6        4.27       11.95     14.19 o 
   9  10   6       23.39       12.67     15.56 o 
  10  10   6        3.23       12.66     15.46 o 
  11  10   6       43.19       24.12     20.84 o 
  12  10   6        5.22        7.13     21.48 o 
  13  10   6       30.79       15.95     17.43 o 
   0  11   6        3.48        1.02     16.50 o 
   1  11   6        6.35       23.69     14.82 o 
   2  11   6       24.66       24.26     14.28 o 
   3  11   6       60.87       25.50     15.78 o 
   4  11   6       10.61       16.01     15.04 o 
   5  11   6        5.34        0.00     13.24 o 
   6  11   6       19.09        7.87     15.54 o 
   7  11   6       10.65        0.00     16.83 o 
   8  11   6       18.56       35.97     21.38 o 
   9  11   6       63.58       25.72     19.32 o 
  10  11   6       53.81      111.40     26.97 o 
   0  12   6       47.12        9.81     24.35 o 
   1  12   6        3.70       25.59     25.52 o 
   2  12   6       14.70       20.74     21.78 o 
   3  12   6       11.46        0.00     17.28 o 
   4  12   6       37.21       37.60     20.77 o 
   5  12   6        8.90       32.07     27.10 o 
   2   0   7     1514.84     1385.06     62.04 o 
   4   0   7       43.97       55.60      5.57 o 
   6   0   7       40.47       41.97      7.38 o 
   8   0   7     1318.30     1599.19     54.13 o 
  10   0   7      289.44      309.21     20.78 o 
  12   0   7      295.73      307.19     23.72 o 
  14   0   7       77.71       85.07     18.37 o 
  16   0   7      496.38      498.53     41.19 o 
  18   0   7        3.57       15.19     14.95 o 
  20   0   7       20.07       10.99     20.22 o 
   1   1   7     1905.44     1672.33     42.63 o 
   2   1   7     4419.61     4354.95     97.67 o 
   3   1   7      546.86      542.11     13.96 o 
   4   1   7      739.02      685.55     17.10 o 
   5   1   7       64.65       65.53      4.72 o 
   6   1   7      274.04      301.08     10.07 o 
   7   1   7      272.08      298.51     11.55 o 
   8   1   7      145.38      159.51      9.76 o 
   9   1   7      288.79      305.18     14.44 o 
  10   1   7       83.25       74.87      7.79 o 
  11   1   7      135.58      144.04     10.45 o 
  12   1   7      274.84      297.86     18.21 o 
  13   1   7        3.60        0.00      7.45 o 
  14   1   7      235.24      219.82     16.23 o 
  15   1   7       30.90       27.63      9.67 o 
  16   1   7       18.63       34.26     12.05 o 
  17   1   7       17.78       12.55     12.34 o 
  18   1   7        3.45        2.89      9.80 o 
  19   1   7        9.39       22.58     12.44 o 
  20   1   7       24.98       25.33     14.11 o 
  21   1   7        4.32        0.67     12.25 o 
   1   2   7      905.09      842.29     18.70 o 
   2   2   7       88.30      109.95      6.87 o 
   3   2   7     1061.21      915.55     17.20 o 
   4   2   7     3198.93     3165.31     65.18 o 
   5   2   7      144.17      154.40      6.96 o 
   6   2   7      302.52      294.20      9.82 o 
   7   2   7     1436.10     1553.19     39.07 o 
   8   2   7       16.68       30.82      7.89 o 
   9   2   7      153.60      146.34     11.99 o 
  10   2   7      199.21      216.09     11.61 o 
  11   2   7       33.53       41.70      8.80 o 
  12   2   7      169.83      166.88     13.06 o 
  13   2   7       20.53        8.50      6.98 o 
  14   2   7      105.18      147.05     15.66 o 
  15   2   7      303.40      282.89     20.89 o 
  16   2   7      210.61      219.98     19.20 o 
  17   2   7        1.79        3.79     10.01 o 
  18   2   7       18.88       29.98     12.73 o 
  19   2   7        0.65       26.90     14.88 o 
  20   2   7       17.30       29.11     15.16 o 
  21   2   7       23.54       30.21     16.16 o 
   1   3   7      270.82      293.33     12.18 o 
   2   3   7     2254.09     2221.90     43.56 o 
   3   3   7     1563.07     1561.21     31.87 o 
   4   3   7      898.56      965.35     21.67 o 
   5   3   7      255.74      281.98     10.63 o 
   6   3   7      368.80      409.90     19.32 o 
   7   3   7      324.44      334.15     11.96 o 
   8   3   7      635.72      627.58     24.11 o 
   9   3   7      120.34      106.38      9.39 o 
  10   3   7      209.66      208.77     12.55 o 
  11   3   7       54.17       52.84      9.20 o 
  12   3   7       96.89       98.05     11.33 o 
  13   3   7      116.90      106.36     12.17 o 
  14   3   7       80.60       96.46     12.68 o 
  15   3   7      148.00      154.66     16.85 o 
  16   3   7       72.43       67.83     15.09 o 
  17   3   7        1.91        0.00     11.25 o 
  18   3   7       33.68        0.00     11.29 o 
  19   3   7        2.23       24.73     15.83 o 
  20   3   7        4.60        0.00     12.55 o 
  21   3   7        0.04       11.81     21.05 o 
   1   4   7     2741.58     2873.81     59.99 o 
   2   4   7     3121.93     3318.75     67.06 o 
   3   4   7      138.83      148.53      9.40 o 
   4   4   7      169.26      186.08      9.98 o 
   5   4   7      212.68      201.16      9.04 o 
   6   4   7      147.63      127.24      8.38 o 
   7   4   7      633.93      634.15     21.79 o 
   8   4   7       37.86       40.95      8.16 o 
   9   4   7      846.16      886.30     28.50 o 
  10   4   7       33.30       62.49     10.71 o 
  11   4   7      406.35      352.71     18.24 o 
  12   4   7      309.89      289.50     18.37 o 
  13   4   7      111.14      144.01     15.26 o 
  14   4   7       86.16       65.88     12.91 o 
  15   4   7      170.63      154.45     16.16 o 
  16   4   7      119.48      157.49     17.07 o 
  17   4   7        7.54       27.45     15.45 o 
  18   4   7        6.19        0.22     12.27 o 
  19   4   7       14.43        0.00     16.16 o 
  20   4   7       11.28       21.64     20.12 o 
   1   5   7      472.82      452.46     16.84 o 
   2   5   7      289.66      328.48     14.33 o 
   3   5   7       55.98       60.39      7.06 o 
   4   5   7       50.05       54.64      6.52 o 
   5   5   7       52.97       51.95     11.40 o 
   6   5   7      507.99      511.08     19.59 o 
   7   5   7       34.19       23.09      7.86 o 
   8   5   7        8.77       12.12     10.55 o 
   9   5   7       18.75       25.43      7.52 o 
  10   5   7      252.85      269.97     18.36 o 
  11   5   7       49.88       60.36     11.53 o 
  12   5   7      106.18      100.62     13.15 o 
  13   5   7      160.12      165.54     15.36 o 
  14   5   7       38.48       46.10     13.65 o 
  15   5   7       96.33       83.23     19.74 o 
  16   5   7       13.14       14.84     12.01 o 
  17   5   7       19.31       28.62     14.30 o 
  18   5   7       27.94       49.64     18.83 o 
  19   5   7        0.30       17.79     20.89 o 
  20   5   7        5.69        0.00     18.24 o 
   1   6   7       37.51       39.79      8.26 o 
   2   6   7       98.02      123.01     10.27 o 
   3   6   7      152.54      147.39     11.33 o 
   4   6   7      371.82      343.48     15.06 o 
   5   6   7       79.52       69.02     10.41 o 
   6   6   7      394.85      357.44     17.38 o 
   7   6   7      553.43      470.85     20.47 o 
   8   6   7      338.88      322.52     19.91 o 
   9   6   7      311.44      308.68     19.24 o 
  10   6   7      633.01      588.89     31.59 o 
  11   6   7      228.34      220.97     20.63 o 
  12   6   7       10.48        0.00     10.47 o 
  13   6   7        0.35       19.98     14.33 o 
  14   6   7       52.84       57.62     15.39 o 
  15   6   7       13.00        1.93     10.65 o 
  16   6   7       43.89       25.59     15.82 o 
  17   6   7        0.93        4.23     14.20 o 
  18   6   7        0.67       26.35     18.31 o 
  19   6   7        0.91        7.08     18.04 o 
   1   7   7      420.97      458.25     21.98 o 
   2   7   7      519.40      476.76     23.74 o 
   3   7   7      145.94      168.91     14.09 o 
   4   7   7      295.68      264.25     15.70 o 
   5   7   7      181.04      161.42     14.16 o 
   6   7   7        6.71        7.64      9.41 o 
   7   7   7        4.77       29.63     15.07 o 
   8   7   7      185.30      192.02     20.32 o 
   9   7   7       31.16       12.16      8.92 o 
  10   7   7        2.68       10.54     11.19 o 
  11   7   7       42.12       53.29     14.57 o 
  12   7   7       42.29       51.40     14.73 o 
  13   7   7       29.13        3.59     11.20 o 
  14   7   7       23.42       38.66     14.27 o 
  15   7   7        7.14        0.00     14.71 o 
  16   7   7        4.06       28.22     15.78 o 
  17   7   7       14.45       49.25     20.64 o 
  18   7   7        9.96        0.00     19.34 o 
   1   8   7       19.57       30.99     10.13 o 
   2   8   7      778.83      785.14     34.18 o 
   3   8   7      341.38      307.73     18.54 o 
   4   8   7       42.53       57.10     13.21 o 
   5   8   7       22.04       22.97     11.44 o 
   6   8   7      197.80      226.88     20.64 o 
   7   8   7      241.35      223.66     20.66 o 
   8   8   7       25.98       21.07     13.39 o 
   9   8   7       21.52       30.85     14.05 o 
  10   8   7       61.40       54.15     15.27 o 
  11   8   7        6.49       13.12     13.08 o 
  12   8   7       11.40       25.73     12.56 o 
  13   8   7        3.71        7.19     15.14 o 
  14   8   7       21.45       13.40     16.25 o 
  15   8   7        4.99        6.74     15.35 o 
  16   8   7       42.38       95.61     27.84 o 
   1   9   7       60.99       60.79     11.63 o 
   2   9   7      124.80      116.04     14.19 o 
   3   9   7        3.91       20.17     10.12 o 
   4   9   7       54.55       53.25     14.25 o 
   5   9   7       31.80        4.90     10.16 o 
   6   9   7       59.47       60.36     17.12 o 
   7   9   7       17.95       43.66     15.56 o 
   8   9   7       16.87        7.53     11.46 o 
   9   9   7       15.14       29.52     15.15 o 
  10   9   7       31.27       80.57     17.16 o 
  11   9   7       17.78       16.22     16.40 o 
  12   9   7       19.55       21.14     17.60 o 
  13   9   7       10.27       27.02     18.30 o 
  14   9   7       17.46        5.33     16.92 o 
   1  10   7        2.88       10.59      9.68 o 
   2  10   7       59.82       55.62     17.20 o 
   3  10   7       13.91        5.29     11.43 o 
   4  10   7       13.59       20.23     14.64 o 
   5  10   7        2.15       16.25     17.77 o 
   6  10   7       24.90       21.77     15.94 o 
   7  10   7       31.82       27.77     16.78 o 
   8  10   7       28.14       53.66     19.48 o 
   9  10   7       17.85        6.11     15.44 o 
  10  10   7       30.32       21.63     18.29 o 
  11  10   7        0.70       22.33     18.81 o 
  12  10   7        2.53       43.32     20.98 o 
   1  11   7       50.49       53.72     16.92 o 
   2  11   7       23.93       22.49     14.74 o 
   3  11   7        2.65       18.26     16.36 o 
   4  11   7       15.44       13.09     15.04 o 
   5  11   7       13.71        0.00     12.87 o 
   6  11   7       15.57       26.08     16.30 o 
   7  11   7       41.45       11.63     17.10 o 
   8  11   7       23.38       57.14     22.97 o 
   9  11   7       31.35       54.34     25.57 o 
   1  12   7        2.31        6.30     21.31 o 
   2  12   7       28.69       27.15     25.03 o 
   3  12   7        3.03       52.42     30.14 o 
   4  12   7       31.08       15.97     18.58 o 
   0   0   8     1303.91     1273.45     40.72 o 
   2   0   8      710.50      680.32     15.71 o 
   4   0   8      555.74      545.77     24.69 o 
   6   0   8      767.02      828.47     36.42 o 
   8   0   8     1962.32     1971.81     62.19 o 
  10   0   8       94.82      144.90     18.70 o 
  12   0   8       73.36      106.54     19.22 o 
  14   0   8      464.06      525.86     38.95 o 
  16   0   8       59.90       62.68     16.82 o 
  18   0   8       33.89        0.00     20.11 o 
  20   0   8       11.75       33.76     24.03 o 
   0   1   8     4759.89     5041.77    121.66 o 
   1   1   8      819.26      789.69     15.20 o 
   2   1   8      659.75      649.77     15.76 o 
   3   1   8      542.66      562.19     15.92 o 
   4   1   8      924.94      991.56     23.20 o 
   5   1   8      106.84      110.30      7.84 o 
   6   1   8      141.22      158.87      9.21 o 
   7   1   8      220.01      236.97     10.07 o 
   8   1   8      445.61      457.28     15.55 o 
   9   1   8      754.26      739.07     24.29 o 
  10   1   8      182.24      204.37     12.30 o 
  11   1   8      204.03      202.08     12.43 o 
  12   1   8       43.66       55.04      8.90 o 
  13   1   8       78.50       94.28     11.12 o 
  14   1   8      224.72      213.13     18.32 o 
  15   1   8       97.20       85.65     11.78 o 
  16   1   8       35.51       10.40     10.17 o 
  17   1   8       31.99       29.08     11.97 o 
  18   1   8       15.51        3.47     10.28 o 
  19   1   8        5.35        0.00     11.49 o 
  20   1   8       18.71       23.52     14.13 o 
  21   1   8        5.03        5.10     15.43 o 
   0   2   8     9754.70     9931.67    225.38 o 
   1   2   8     6063.45     6228.23    108.78 o 
   2   2   8       88.67      105.12      7.76 o 
   3   2   8      327.37      331.02     12.20 o 
   4   2   8       90.67      108.39      7.80 o 
   5   2   8      532.80      582.23     18.65 o 
   6   2   8      790.54      808.53     25.89 o 
   7   2   8      206.56      222.16      9.76 o 
   8   2   8      397.28      340.93     16.03 o 
   9   2   8       47.78       42.08      9.01 o 
  10   2   8      306.35      258.76     13.92 o 
  11   2   8        2.85        0.31      7.25 o 
  12   2   8        0.26        9.49      6.94 o 
  13   2   8      138.68      140.85     14.77 o 
  14   2   8      120.05      138.84     17.00 o 
  15   2   8       49.76       67.00     14.36 o 
  16   2   8       55.50       61.69     13.90 o 
  17   2   8        7.70        0.00     10.05 o 
  18   2   8        4.06        4.03      9.84 o 
  19   2   8       18.59        0.00     11.24 o 
  20   2   8       18.91       46.36     19.88 o 
  21   2   8        9.69       12.39     22.68 o 
   0   3   8     2332.57     2444.61     81.12 o 
   1   3   8      650.64      631.99     17.14 o 
   2   3   8       51.12       68.04      5.82 o 
   3   3   8       37.01       48.99      6.32 o 
   4   3   8      489.98      469.75     13.53 o 
   5   3   8       25.94       25.35      5.39 o 
   6   3   8      934.97      897.33     22.35 o 
   7   3   8       93.30       88.79      8.99 o 
   8   3   8      316.19      297.93     12.54 o 
   9   3   8       53.52       73.43      8.67 o 
  10   3   8      137.00      108.42      9.96 o 
  11   3   8       13.23       19.90     11.19 o 
  12   3   8       39.32       34.94      9.56 o 
  13   3   8       33.33       29.23      9.93 o 
  14   3   8        9.29       18.41      9.45 o 
  15   3   8       99.95       99.96     14.56 o 
  16   3   8      178.20      217.21     21.63 o 
  17   3   8       94.64       57.97     15.05 o 
  18   3   8       39.45       21.17     13.19 o 
  19   3   8       11.64        8.46     15.09 o 
  20   3   8       30.36       21.25     16.62 o 
   0   4   8      441.91      451.58     22.81 o 
   1   4   8     1497.55     1519.68     38.74 o 
   2   4   8      663.82      654.55     20.81 o 
   3   4   8      877.98      886.61     25.62 o 
   4   4   8      834.27      849.21     24.66 o 
   5   4   8      858.44      802.44     21.88 o 
   6   4   8        3.71        9.54      5.86 o 
   7   4   8      799.54      804.03     36.44 o 
   8   4   8       41.01       63.20      9.09 o 
   9   4   8      151.43      160.47     11.84 o 
  10   4   8       16.27       35.54     11.39 o 
  11   4   8      273.35      288.33     16.85 o 
  12   4   8      163.76      150.73     12.99 o 
  13   4   8      102.19       96.67     13.34 o 
  14   4   8      215.38      223.83     19.27 o 
  15   4   8       37.46       34.43     11.74 o 
  16   4   8       41.34       23.32     11.43 o 
  17   4   8       77.36       77.04     20.58 o 
  18   4   8        7.83        2.52     13.12 o 
  19   4   8        0.79        9.06     16.14 o 
  20   4   8        1.41        0.00     22.19 o 
   0   5   8      554.11      576.46     29.42 o 
   1   5   8      160.12      192.50     11.57 o 
   2   5   8      183.74      203.88     11.67 o 
   3   5   8       95.32      106.40      8.23 o 
   4   5   8      112.38      118.72      8.87 o 
   5   5   8       72.27       69.92      7.21 o 
   6   5   8       98.88      100.96     12.32 o 
   7   5   8        2.43        7.82      7.30 o 
   8   5   8      346.05      342.39     18.22 o 
   9   5   8      269.10      257.13     17.87 o 
  10   5   8      493.40      470.39     24.62 o 
  11   5   8      122.43      132.61     13.84 o 
  12   5   8      147.32      161.92     15.94 o 
  13   5   8       18.42       40.93     10.78 o 
  14   5   8        2.25       12.40     10.65 o 
  15   5   8       20.76       42.48     14.19 o 
  16   5   8       11.91       16.80     12.70 o 
  17   5   8        1.71        0.00     13.19 o 
  18   5   8       18.62        5.09     16.60 o 
  19   5   8       24.07       11.53     18.71 o 
   0   6   8      367.78      374.57     25.51 o 
   1   6   8      133.14      147.56     11.93 o 
   2   6   8       52.43       69.09      9.68 o 
   3   6   8      190.47      182.79     12.29 o 
   4   6   8       79.18       84.82      9.26 o 
   5   6   8       37.74       44.42      7.68 o 
   6   6   8      711.02      682.32     27.49 o 
   7   6   8      291.69      269.09     16.03 o 
   8   6   8      556.38      571.97     28.45 o 
   9   6   8      453.35      439.23     25.48 o 
  10   6   8      413.33      411.72     27.47 o 
  11   6   8      104.09      101.48     14.64 o 
  12   6   8      126.88      120.37     16.03 o 
  13   6   8       18.24       17.71     12.19 o 
  14   6   8       28.42       20.55     13.47 o 
  15   6   8       21.31       27.11     13.22 o 
  16   6   8       17.01        4.54     11.94 o 
  17   6   8        4.04       19.03     17.67 o 
  18   6   8       13.72       53.14     21.42 o 
   0   7   8      526.12      566.42     35.25 o 
   1   7   8      472.30      453.38     22.54 o 
   2   7   8      152.09      150.86     14.03 o 
   3   7   8      168.75      175.79     14.05 o 
   4   7   8      170.81      179.74     13.60 o 
   5   7   8      185.22      206.47     17.62 o 
   6   7   8      262.54      226.37     15.87 o 
   7   7   8       37.53       62.14     12.91 o 
   8   7   8       92.14      105.58     13.80 o 
   9   7   8      265.29      257.67     21.10 o 
  10   7   8       35.75       45.40     13.78 o 
  11   7   8       23.49       17.69     12.20 o 
  12   7   8       36.75       35.01     13.96 o 
  13   7   8        0.44        0.00     12.62 o 
  14   7   8        1.14       22.31     14.18 o 
  15   7   8       21.23       26.54     15.92 o 
  16   7   8       14.95       11.30     16.17 o 
  17   7   8        1.20       11.79     18.33 o 
   0   8   8      483.94      445.09     33.16 o 
   1   8   8       63.72       89.94     13.17 o 
   2   8   8      221.87      197.85     16.01 o 
   3   8   8       58.27       63.39     12.46 o 
   4   8   8       20.30       18.39      9.72 o 
   5   8   8      167.92      186.91     20.94 o 
   6   8   8       88.44       95.16     15.52 o 
   7   8   8       44.34       33.16     12.62 o 
   8   8   8       44.23       71.33     15.50 o 
   9   8   8       16.39        5.90     12.53 o 
  10   8   8        4.11       44.14     17.13 o 
  11   8   8        8.64       11.08     12.18 o 
  12   8   8       35.34        9.32     14.38 o 
  13   8   8        8.13       20.32     16.15 o 
  14   8   8       13.27        8.38     17.90 o 
  15   8   8        7.72       13.72     19.50 o 
  16   8   8       33.50       36.38     22.41 o 
   0   9   8      217.64      233.31     27.76 o 
   1   9   8        4.80       13.39      9.45 o 
   2   9   8       29.54       45.13     10.89 o 
   3   9   8       81.70      111.38     14.88 o 
   4   9   8       46.97       30.23     14.47 o 
   5   9   8       75.96      102.93     19.97 o 
   6   9   8       62.95       59.57     17.43 o 
   7   9   8       26.85       22.49     15.52 o 
   8   9   8       19.10       51.02     17.25 o 
   9   9   8        3.66        0.00     12.52 o 
  10   9   8        4.17       34.88     15.49 o 
  11   9   8       12.23       16.44     14.06 o 
  12   9   8        0.18       10.88     15.41 o 
  13   9   8        7.45        0.00     18.88 o 
  14   9   8       11.92       17.63     23.44 o 
   0  10   8       35.68       32.71     17.44 o 
   1  10   8       24.44       24.52     10.67 o 
   2  10   8       92.02      109.25     19.38 o 
   3  10   8       12.80       28.53     14.41 o 
   4  10   8       39.77       43.27     19.44 o 
   5  10   8       57.30       53.72     17.34 o 
   6  10   8        9.93       42.11     16.75 o 
   7  10   8       58.88       81.82     21.43 o 
   8  10   8      149.87      121.48     27.62 o 
   9  10   8       27.53       14.03     15.74 o 
  10  10   8        1.76       14.21     17.93 o 
  11  10   8       14.10        5.57     17.85 o 
  12  10   8       15.32       17.22     21.12 o 
   0  11   8       21.68        3.68     20.63 o 
   1  11   8       18.51       18.07     13.62 o 
   2  11   8        0.49       11.54     14.11 o 
   3  11   8       29.08       27.11     16.95 o 
   4  11   8       44.54       25.67     17.11 o 
   5  11   8        6.54        4.44     17.86 o 
   6  11   8       44.95       13.43     15.24 o 
   7  11   8        9.22        0.91     14.39 o 
   8  11   8        7.03        0.00     17.62 o 
   0  12   8        6.48       30.43     34.63 o 
   1  12   8        6.41        1.22     19.43 o 
   2  12   8       11.01       42.94     26.33 o 
   2   0   9     4045.56     3860.42     97.15 o 
   4   0   9      464.18      437.23     23.73 o 
   6   0   9     1379.87     1413.08     50.16 o 
   8   0   9      168.35      170.05     12.64 o 
  10   0   9       40.55       64.22     22.21 o 
  12   0   9      302.88      353.85     25.45 o 
  14   0   9      347.04      363.92     30.03 o 
  16   0   9      100.23      125.84     22.47 o 
  18   0   9       15.09        1.36     16.07 o 
  20   0   9        6.69       23.32     26.31 o 
   1   1   9      287.61      297.22      9.15 o 
   2   1   9      182.56      182.78     11.99 o 
   3   1   9      175.72      169.92      9.69 o 
   4   1   9      330.65      300.02     11.54 o 
   5   1   9      694.56      648.64     18.92 o 
   6   1   9      240.69      241.05     11.70 o 
   7   1   9      255.57      274.64     17.02 o 
   8   1   9      275.36      252.39     13.95 o 
   9   1   9       70.21       78.59      8.89 o 
  10   1   9      164.20      207.56     12.42 o 
  11   1   9       21.10       28.61      7.14 o 
  12   1   9       88.37       88.08     10.39 o 
  13   1   9       57.39       58.84     10.29 o 
  14   1   9       49.67       51.89     11.57 o 
  15   1   9       68.06       90.99     14.02 o 
  16   1   9      264.75      235.27     21.32 o 
  17   1   9       85.02      120.73     15.93 o 
  18   1   9        8.59        3.66      9.61 o 
  19   1   9       10.83       32.12     18.33 o 
  20   1   9        2.52        0.00     17.92 o 
  21   1   9        7.44       25.04     22.20 o 
   1   2   9     1657.38     1586.47     59.77 o 
   2   2   9     1426.14     1585.95     42.75 o 
   3   2   9      284.51      274.96     11.66 o 
   4   2   9      265.65      273.40     12.22 o 
   5   2   9      391.72      390.57     15.09 o 
   6   2   9       59.51       59.81      8.74 o 
   7   2   9       35.24       39.06      6.17 o 
   8   2   9      253.93      238.09     12.41 o 
   9   2   9       20.83       14.37      5.95 o 
  10   2   9      113.38      110.46      9.86 o 
  11   2   9       22.04       19.66      7.36 o 
  12   2   9      142.80      139.24     12.33 o 
  13   2   9      131.66      150.44     15.14 o 
  14   2   9       81.92      101.85     13.89 o 
  15   2   9       30.67       21.99     10.22 o 
  16   2   9       69.88       83.66     14.82 o 
  17   2   9       78.56       46.09     13.25 o 
  18   2   9       94.62      123.90     27.56 o 
  19   2   9        0.96        0.04     12.03 o 
  20   2   9       26.10       46.73     25.65 o 
   1   3   9      678.98      682.56     19.90 o 
   2   3   9      103.14      115.85      8.66 o 
   3   3   9      686.28      777.60     23.47 o 
   4   3   9       62.44       44.59      6.33 o 
   5   3   9       60.84       59.27      5.81 o 
   6   3   9      125.57      139.64      8.15 o 
   7   3   9      121.13      108.72      8.73 o 
   8   3   9       36.94       47.78      8.07 o 
   9   3   9       81.53       87.81      9.54 o 
  10   3   9       75.82      102.18     11.02 o 
  11   3   9      126.70      145.39     12.43 o 
  12   3   9      145.19      168.30     17.11 o 
  13   3   9       37.58       33.06     13.73 o 
  14   3   9       65.26       42.68     11.77 o 
  15   3   9       45.87       51.15     11.93 o 
  16   3   9      137.26      109.68     17.64 o 
  17   3   9        8.16        0.00     10.98 o 
  18   3   9       14.25       10.75     13.66 o 
  19   3   9       16.52        7.86     15.89 o 
  20   3   9        6.19       35.61     22.99 o 
   1   4   9      447.94      447.09     18.16 o 
   2   4   9      969.60      918.87     24.40 o 
   3   4   9      150.68      158.37      9.91 o 
   4   4   9      410.84      407.86     15.44 o 
   5   4   9      121.67      130.59      8.33 o 
   6   4   9       88.08       86.18     12.01 o 
   7   4   9      304.24      271.61     15.20 o 
   8   4   9      187.30      185.08     12.27 o 
   9   4   9      107.96      111.63     11.47 o 
  10   4   9      115.23      128.21     12.28 o 
  11   4   9       36.36       28.46      9.12 o 
  12   4   9       84.31       75.23     10.91 o 
  13   4   9       29.64       31.54     16.21 o 
  14   4   9       17.40        3.99      8.97 o 
  15   4   9       52.56       43.03     12.13 o 
  16   4   9       36.84       29.23     13.66 o 
  17   4   9       18.42       46.41     17.28 o 
  18   4   9        7.89        0.00     16.70 o 
  19   4   9        4.38        3.28     15.79 o 
   1   5   9      101.96      109.66     10.06 o 
   2   5   9      111.47      138.69     10.48 o 
   3   5   9      163.40      169.86     12.24 o 
   4   5   9      395.05      379.53     17.49 o 
   5   5   9       71.85       68.67      8.68 o 
   6   5   9      197.81      190.51     13.52 o 
   7   5   9       78.36       94.94     11.07 o 
   8   5   9      151.94      162.25     13.09 o 
   9   5   9      193.71      198.16     16.66 o 
  10   5   9      168.05      157.28     13.99 o 
  11   5   9       55.91       52.08     11.23 o 
  12   5   9      133.68      123.19     14.48 o 
  13   5   9       44.91       43.20     11.23 o 
  14   5   9       14.72       12.80     10.07 o 
  15   5   9        1.56       15.81     14.05 o 
  16   5   9       27.12       17.39     14.11 o 
  17   5   9       16.79       38.81     19.41 o 
  18   5   9       19.93       16.06     21.51 o 
  19   5   9        4.79       17.64     19.74 o 
   1   6   9      244.61      241.33     15.23 o 
   2   6   9      282.40      295.79     15.71 o 
   3   6   9      183.30      166.85     13.29 o 
   4   6   9       77.36       89.56     11.59 o 
   5   6   9       36.93       38.42      7.47 o 
   6   6   9      142.26      171.76     14.56 o 
   7   6   9      319.44      304.34     17.67 o 
   8   6   9      238.35      255.30     16.46 o 
   9   6   9       67.75       81.45     12.71 o 
  10   6   9       98.13      102.74     14.10 o 
  11   6   9      214.11      156.63     17.08 o 
  12   6   9       19.57       28.76     10.89 o 
  13   6   9        2.77       25.55     12.91 o 
  14   6   9       70.91       20.59     14.37 o 
  15   6   9       10.18       20.92     15.00 o 
  16   6   9       22.59       15.71     15.06 o 
  17   6   9       14.47       13.02     17.91 o 
  18   6   9        5.48       22.34     20.06 o 
   1   7   9      204.35      200.24     15.52 o 
   2   7   9      314.49      347.91     19.96 o 
   3   7   9      271.51      269.42     16.51 o 
   4   7   9      330.42      322.84     17.37 o 
   5   7   9      221.34      216.91     17.47 o 
   6   7   9        6.68       22.51     12.85 o 
   7   7   9       58.60       60.63     12.78 o 
   8   7   9       14.75       37.80     11.71 o 
   9   7   9       31.17       35.67     17.32 o 
  10   7   9      131.88       97.05     16.52 o 
  11   7   9        6.70        4.31     11.05 o 
  12   7   9       15.57       14.77     11.45 o 
  13   7   9       78.38       63.57     18.47 o 
  14   7   9       29.34       22.54     16.18 o 
  15   7   9        0.27       10.59     16.70 o 
  16   7   9        1.57       18.08     20.63 o 
  17   7   9       18.42        0.00     16.66 o 
   1   8   9      223.03      211.93     17.51 o 
   2   8   9      473.63      442.86     24.37 o 
   3   8   9       63.48       68.95     12.49 o 
   4   8   9       88.09      111.46     17.49 o 
   5   8   9      187.93      177.89     19.69 o 
   6   8   9       20.70       46.40     14.52 o 
   7   8   9       14.70       21.54     11.72 o 
   8   8   9       24.70       33.60     11.50 o 
   9   8   9        0.46        0.00     12.78 o 
  10   8   9        0.13        1.11     12.87 o 
  11   8   9        5.39       12.50     12.31 o 
  12   8   9        0.98       20.21     16.20 o 
  13   8   9       20.94       46.87     21.57 o 
  14   8   9        5.12        0.00     16.65 o 
  15   8   9        7.68       39.37     23.47 o 
   1   9   9       96.21      101.61     15.92 o 
   2   9   9       11.74        5.32      9.11 o 
   3   9   9       32.26       35.81     11.64 o 
   4   9   9       51.32       48.26     15.47 o 
   5   9   9        0.72       20.60     13.48 o 
   6   9   9       13.80        7.32     13.34 o 
   7   9   9       19.33        3.28     12.09 o 
   8   9   9        0.55        2.24     12.19 o 
   9   9   9        9.27       12.40     16.46 o 
  10   9   9       20.16       25.16     17.56 o 
  11   9   9        5.85        1.70     16.21 o 
  12   9   9        6.22       21.81     21.10 o 
  13   9   9        2.59        1.51     16.20 o 
   1  10   9        9.57       29.11     12.36 o 
   2  10   9      109.78      118.74     22.73 o 
   3  10   9       11.25        0.00     12.89 o 
   4  10   9        4.55        3.95     16.81 o 
   5  10   9        3.61        6.41     13.58 o 
   6  10   9       16.72       11.84     16.67 o 
   7  10   9        7.15        0.00     13.58 o 
   8  10   9       33.16       40.95     18.24 o 
   9  10   9       23.27       26.29     21.27 o 
  10  10   9       20.90       41.92     21.78 o 
  11  10   9        1.63        7.26     18.71 o 
   1  11   9       15.11       15.56     19.69 o 
   2  11   9        2.08       15.74     15.49 o 
   3  11   9        5.60       29.03     17.26 o 
   4  11   9       15.56       21.91     16.50 o 
   5  11   9       75.77       71.58     23.58 o 
   6  11   9       18.90       48.45     20.42 o 
   7  11   9        0.37       29.99     22.95 o 
   0   0  10     2130.17     2483.11     86.15 o 
   2   0  10      474.61      418.05     32.74 o 
   4   0  10      718.88      746.11     34.30 o 
   6   0  10      294.15      271.53     22.95 o 
   8   0  10     1011.32      917.29     83.48 o 
  10   0  10      438.50      419.16     41.38 o 
  12   0  10      140.74      129.07     15.94 o 
  14   0  10      110.26      115.95     17.90 o 
  16   0  10       40.23       32.14     14.39 o 
  18   0  10       14.39       20.61     26.70 o 
  20   0  10       21.19       49.11     30.32 o 
   0   1  10      327.67      327.25     16.78 o 
   1   1  10      450.39      395.48     12.95 o 
   2   1  10       43.58       50.87      7.14 o 
   3   1  10      228.56      233.38     10.08 o 
   4   1  10      730.87      784.69     26.23 o 
   5   1  10      263.41      232.50     11.42 o 
   6   1  10       11.02       17.55      6.51 o 
   7   1  10       28.79       36.15      9.91 o 
   8   1  10      246.39      226.30     13.36 o 
   9   1  10       20.68       16.30      6.97 o 
  10   1  10       88.32       77.57      8.63 o 
  11   1  10       90.92       84.29     10.26 o 
  12   1  10       10.31       24.26      9.10 o 
  13   1  10      255.42      234.25     16.05 o 
  14   1  10      212.38      207.54     16.07 o 
  15   1  10       15.13        8.00     10.91 o 
  16   1  10       18.32       39.68     13.21 o 
  17   1  10        0.19        0.08     12.68 o 
  18   1  10       13.49       25.65     15.85 o 
  19   1  10        4.14        5.71     14.90 o 
  20   1  10        9.60        6.10     16.85 o 
   0   2  10     2459.00     2448.41    104.25 o 
   1   2  10      214.67      229.68     11.95 o 
   2   2  10      190.46      191.40     12.61 o 
   3   2  10      229.40      229.53     12.74 o 
   4   2  10      101.58      118.85     11.43 o 
   5   2  10      199.91      198.79     11.40 o 
   6   2  10      163.17      144.96     10.09 o 
   7   2  10       86.57       84.37      9.07 o 
   8   2  10      319.04      316.81     16.06 o 
   9   2  10       48.19       51.98      9.16 o 
  10   2  10       81.70      116.79     12.98 o 
  11   2  10      527.77      448.20     19.25 o 
  12   2  10       76.38       98.41     12.08 o 
  13   2  10       68.45       50.28     13.03 o 
  14   2  10      200.27      192.35     19.31 o 
  15   2  10       88.57      134.85     18.10 o 
  16   2  10       60.04       43.10     14.70 o 
  17   2  10       40.61       15.49     13.63 o 
  18   2  10        2.35       17.97     14.67 o 
  19   2  10        4.11       10.10     16.51 o 
  20   2  10       33.21       29.53     23.22 o 
   0   3  10      976.58      948.01     32.65 o 
   1   3  10     1616.59     1663.30     41.05 o 
   2   3  10      362.79      381.98     18.37 o 
   3   3  10      150.96      168.28     10.90 o 
   4   3  10       70.38       80.18      8.43 o 
   5   3  10       20.23        2.46      6.63 o 
   6   3  10      375.25      371.72     17.49 o 
   7   3  10      406.53      364.56     17.51 o 
   8   3  10       90.82       98.60      9.82 o 
   9   3  10       79.09       81.64     10.29 o 
  10   3  10      117.47      168.72     19.89 o 
  11   3  10        1.03        0.00      9.01 o 
  12   3  10       31.60       65.63     17.45 o 
  13   3  10      228.03      196.54     19.40 o 
  14   3  10       43.50       80.81     16.02 o 
  15   3  10       11.98       15.33     13.75 o 
  16   3  10      229.10      210.77     29.57 o 
  17   3  10       27.69       23.95     15.04 o 
  18   3  10       25.38       41.08     18.55 o 
  19   3  10       16.28       25.61     21.15 o 
   0   4  10      915.57      917.95     44.76 o 
   1   4  10      132.10      141.59     11.05 o 
   2   4  10      564.86      543.95     18.64 o 
   3   4  10      118.00      110.48     14.92 o 
   4   4  10       79.26       78.98      8.58 o 
   5   4  10      161.40      149.53     11.70 o 
   6   4  10      109.90      111.11      8.05 o 
   7   4  10       14.58       18.56      7.00 o 
   8   4  10      144.18      162.85     12.96 o 
   9   4  10      143.93      142.66     11.85 o 
  10   4  10      362.09      372.16     23.78 o 
  11   4  10      109.24      101.52     14.10 o 
  12   4  10       10.72       20.88     11.00 o 
  13   4  10       60.29       64.30     13.76 o 
  14   4  10      166.43      169.83     21.64 o 
  15   4  10      154.17      136.06     19.33 o 
  16   4  10       69.13       70.08     17.82 o 
  17   4  10       22.31       59.04     20.63 o 
  18   4  10       10.92       30.48     17.97 o 
  19   4  10       26.17        0.00     19.24 o 
   0   5  10       21.64       28.34     11.33 o 
   1   5  10       83.47       77.00      9.08 o 
   2   5  10      280.66      286.36     16.70 o 
   3   5  10       42.13       28.57      6.78 o 
   4   5  10        7.49        6.27      8.30 o 
   5   5  10      124.18      118.29     11.72 o 
   6   5  10       10.80       11.10      5.65 o 
   7   5  10       85.85       99.46     11.70 o 
   8   5  10      112.23      102.43     19.09 o 
   9   5  10       73.82      109.75     13.57 o 
  10   5  10       72.19       76.55     11.62 o 
  11   5  10       61.63       92.02     18.73 o 
  12   5  10       87.42       78.01     15.41 o 
  13   5  10       22.60       28.92     12.99 o 
  14   5  10       38.02       58.69     15.70 o 
  15   5  10       49.72       23.36     15.93 o 
  16   5  10        5.35        0.00     14.15 o 
  17   5  10       11.89        0.00     13.40 o 
  18   5  10        0.77       16.99     19.17 o 
   0   6  10      645.70      657.59     43.23 o 
   1   6  10       98.92      119.69     12.18 o 
   2   6  10        3.49       15.85      7.69 o 
   3   6  10      111.53      127.97     11.52 o 
   4   6  10       29.34       39.50     10.67 o 
   5   6  10      447.32      431.70     19.57 o 
   6   6  10      147.71      122.58     13.62 o 
   7   6  10      175.04      172.22     13.86 o 
   8   6  10      322.17      293.61     21.57 o 
   9   6  10       82.64       84.69     15.81 o 
  10   6  10       83.05       65.32     12.66 o 
  11   6  10        6.28       27.48     13.38 o 
  12   6  10        5.67        2.46     12.96 o 
  13   6  10        0.17       54.25     19.53 o 
  14   6  10       36.26       60.18     19.45 o 
  15   6  10       17.47       30.43     23.24 o 
  16   6  10        6.31       13.03     17.29 o 
  17   6  10        0.43       33.00     21.48 o 
   0   7  10      476.66      426.83     31.01 o 
   1   7  10      184.03      194.74     16.13 o 
   2   7  10      145.01      175.29     15.03 o 
   3   7  10       90.76      106.10     11.50 o 
   4   7  10       41.25       43.36     11.83 o 
   5   7  10       30.07       31.03     10.13 o 
   6   7  10      214.73      196.63     16.18 o 
   7   7  10       82.04       71.87     14.44 o 
   8   7  10       10.90       50.80     13.08 o 
   9   7  10       54.89       55.09     13.46 o 
  10   7  10       16.74       24.61     13.41 o 
  11   7  10       11.98        8.53     16.49 o 
  12   7  10        1.09        1.44     13.17 o 
  13   7  10        0.20        0.00     14.93 o 
  14   7  10       10.99       36.88     17.77 o 
  15   7  10       21.38       64.31     22.88 o 
  16   7  10       17.85       12.59     19.65 o 
   0   8  10       30.49       24.56     14.74 o 
   1   8  10       78.71       80.64     12.97 o 
   2   8  10      153.09      157.82     15.32 o 
   3   8  10        2.09       26.30     12.41 o 
   4   8  10       11.14       32.06     11.71 o 
   5   8  10       18.99       40.31     14.49 o 
   6   8  10      148.38      165.54     19.29 o 
   7   8  10        2.95        5.88     10.17 o 
   8   8  10       15.40       29.48     12.93 o 
   9   8  10       33.79       30.92     14.13 o 
  10   8  10       22.93       24.91     18.86 o 
  11   8  10        9.04        3.62     12.20 o 
  12   8  10       12.41       13.87     15.55 o 
  13   8  10       12.85       22.44     19.03 o 
  14   8  10        7.66       10.06     18.45 o 
   0   9  10      541.69      407.86     40.38 o 
   1   9  10      167.26      168.38     17.96 o 
   2   9  10       14.49       23.16     11.19 o 
   3   9  10       87.79       82.33     14.22 o 
   4   9  10      163.80      191.39     21.63 o 
   5   9  10       26.37       17.29     13.40 o 
   6   9  10       49.90       27.99     14.73 o 
   7   9  10       13.83       28.18     16.24 o 
   8   9  10        2.68        0.00     13.06 o 
   9   9  10       15.18       20.40     22.46 o 
  10   9  10        2.46       10.85     17.74 o 
  11   9  10        9.64       16.60     16.86 o 
  12   9  10        6.19        1.65     16.11 o 
   0  10  10       11.10       13.32     15.20 o 
   1  10  10        6.56        7.52     12.36 o 
   2  10  10       54.58       23.95     14.30 o 
   3  10  10       14.96       20.16     14.80 o 
   4  10  10       17.50        3.66     12.15 o 
   5  10  10       44.03       10.74     14.26 o 
   6  10  10       11.28       27.00     16.94 o 
   7  10  10       67.62       56.01     22.81 o 
   8  10  10       21.17       49.39     20.75 o 
   9  10  10       49.26       60.69     23.16 o 
  10  10  10        0.33       17.51     19.50 o 
   0  11  10       10.44       38.32     27.11 o 
   1  11  10        7.66       51.29     26.98 o 
   2  11  10        3.31       13.98     18.68 o 
   3  11  10        4.30       14.49     15.76 o 
   4  11  10       15.26       16.11     17.34 o 
   5  11  10       27.12       43.87     21.27 o 
   6  11  10        1.21        0.00     19.89 o 
   2   0  11       84.28      113.83     20.53 o 
   4   0  11      487.64      522.62     30.82 o 
   6   0  11      153.82      180.50     19.83 o 
   8   0  11      607.57      638.80     42.41 o 
  10   0  11       14.05        3.57     14.06 o 
  12   0  11      168.10      174.29     27.50 o 
  14   0  11      268.71      236.81     31.27 o 
  16   0  11       63.90       65.60     23.92 o 
  18   0  11       27.27       77.55     31.20 o 
  20   0  11       22.22        7.01     21.19 o 
   1   1  11       56.99       47.46      5.84 o 
   2   1  11      172.31      194.40     14.88 o 
   3   1  11       15.02       13.93      9.09 o 
   4   1  11      125.48      130.37     11.55 o 
   5   1  11       54.17       52.40      7.69 o 
   6   1  11      133.69      148.31     13.15 o 
   7   1  11       33.23       45.77     10.36 o 
   8   1  11      338.24      324.19     16.77 o 
   9   1  11       23.97       23.58      7.92 o 
  10   1  11      119.01      117.42     11.97 o 
  11   1  11      104.15      113.75     15.80 o 
  12   1  11      149.87      210.77     20.66 o 
  13   1  11       28.96       54.00     14.19 o 
  14   1  11       72.63       81.00     12.74 o 
  15   1  11       18.69       15.99     13.84 o 
  16   1  11       13.97        2.32     12.13 o 
  17   1  11       21.44       28.38     16.15 o 
  18   1  11        5.80        7.85     15.70 o 
  19   1  11        3.83       26.16     21.26 o 
  20   1  11        0.34       44.29     29.66 o 
   1   2  11       81.68       86.31      8.18 o 
   2   2  11      653.02      640.79     26.14 o 
   3   2  11      434.57      412.22     15.37 o 
   4   2  11      517.84      503.77     21.28 o 
   5   2  11      339.07      322.62     15.21 o 
   6   2  11      237.28      245.84     14.04 o 
   7   2  11       44.26       42.19      9.97 o 
   8   2  11      194.93      179.00     14.11 o 
   9   2  11        4.86        0.00      6.98 o 
  10   2  11       26.28       55.29     10.63 o 
  11   2  11       44.84       81.67     16.00 o 
  12   2  11      106.26       96.05     14.04 o 
  13   2  11      128.12      145.94     15.74 o 
  14   2  11       17.84        7.50     10.93 o 
  15   2  11       21.80       18.14     12.32 o 
  16   2  11      149.76      162.88     23.64 o 
  17   2  11       38.78        5.33     13.04 o 
  18   2  11       48.80       71.27     21.00 o 
  19   2  11        3.99        4.22     16.92 o 
   1   3  11       46.14       67.18      7.03 o 
   2   3  11      233.15      220.43     13.82 o 
   3   3  11        8.82       31.42      9.70 o 
   4   3  11      666.83      675.04     23.57 o 
   5   3  11       15.72       38.68      8.38 o 
   6   3  11       70.42       73.94      9.35 o 
   7   3  11       65.56       77.60      9.58 o 
   8   3  11      141.30      143.08     12.00 o 
   9   3  11       36.38       36.89      9.44 o 
  10   3  11      132.63      129.21     15.97 o 
  11   3  11       88.76      103.78     15.16 o 
  12   3  11       17.45       24.58     12.48 o 
  13   3  11        9.65       22.45     11.91 o 
  14   3  11       37.02       51.21     17.33 o 
  15   3  11      107.33       85.14     19.17 o 
  16   3  11        7.27       17.84     14.52 o 
  17   3  11        3.61        0.00     13.77 o 
  18   3  11       41.82        0.00     14.59 o 
  19   3  11       11.90       10.73     19.12 o 
   1   4  11      189.16      210.42     12.99 o 
   2   4  11      195.59      193.67     11.67 o 
   3   4  11       47.11       48.57      6.62 o 
   4   4  11       34.16       37.30      8.42 o 
   5   4  11      469.33      424.98     18.82 o 
   6   4  11       34.18       39.04      9.12 o 
   7   4  11       30.21       53.41      9.36 o 
   8   4  11      558.05      575.02     29.51 o 
   9   4  11      148.43      172.53     17.28 o 
  10   4  11       57.06       62.58     13.22 o 
  11   4  11        2.01       15.07     10.10 o 
  12   4  11       93.32      115.55     18.90 o 
  13   4  11      121.06      133.86     16.60 o 
  14   4  11        4.21       36.95     16.10 o 
  15   4  11       77.31       97.90     19.89 o 
  16   4  11       68.14       70.38     20.78 o 
  17   4  11        0.90        5.56     16.81 o 
  18   4  11        3.67       59.99     24.65 o 
   1   5  11      119.90      127.52     12.13 o 
   2   5  11      188.04      176.98     12.39 o 
   3   5  11      137.83      134.96     10.63 o 
   4   5  11      112.37      121.16     11.77 o 
   5   5  11       99.34      116.78     13.38 o 
   6   5  11      191.49      208.13     14.54 o 
   7   5  11      138.51      133.17     16.53 o 
   8   5  11       69.11       79.57     14.47 o 
   9   5  11       88.43       99.83     14.79 o 
  10   5  11       64.12       58.22     14.53 o 
  11   5  11       57.82       60.71     17.25 o 
  12   5  11       10.11        7.31     11.20 o 
  13   5  11       10.26        0.00     14.24 o 
  14   5  11        0.69        0.00     11.97 o 
  15   5  11       26.46       21.45     16.48 o 
  16   5  11       65.91       33.89     19.11 o 
  17   5  11       12.96        0.00     16.99 o 
  18   5  11       22.47        0.00     22.51 o 
   1   6  11        9.96        7.23      7.45 o 
   2   6  11      391.40      333.84     17.74 o 
   3   6  11      116.49      121.91     13.16 o 
   4   6  11       74.10       64.77     10.78 o 
   5   6  11       16.77       11.77      6.85 o 
   6   6  11      226.14      199.46     15.56 o 
   7   6  11       32.78       32.91     12.37 o 
   8   6  11       47.50       48.16     12.36 o 
   9   6  11       20.54       31.68     13.16 o 
  10   6  11      114.65      126.82     19.32 o 
  11   6  11        8.00       20.78     13.69 o 
  12   6  11       16.18       22.14     12.91 o 
  13   6  11       15.16       43.22     19.44 o 
  14   6  11        6.33        7.70     14.38 o 
  15   6  11       20.79       16.40     17.07 o 
  16   6  11        6.54       15.03     16.97 o 
  17   6  11        0.51        0.00     18.20 o 
   1   7  11      294.52      242.18     17.25 o 
   2   7  11      111.01      119.02     12.69 o 
   3   7  11      210.30      185.43     14.37 o 
   4   7  11       51.88       54.47     11.91 o 
   5   7  11       11.31       14.97      8.85 o 
   6   7  11       18.57        2.75      9.30 o 
   7   7  11       11.91       26.05     12.98 o 
   8   7  11       27.62        1.99     10.99 o 
   9   7  11       21.61       29.01     14.29 o 
  10   7  11        5.73        0.00     12.23 o 
  11   7  11       25.91        9.76     14.87 o 
  12   7  11       23.70       31.67     17.05 o 
  13   7  11       17.77       44.68     17.73 o 
  14   7  11        6.35       14.43     16.24 o 
  15   7  11        3.42        0.00     19.53 o 
   1   8  11       59.75       75.12     12.93 o 
   2   8  11       81.19       94.88     12.58 o 
   3   8  11      154.78      156.31     17.68 o 
   4   8  11       77.08      109.79     16.03 o 
   5   8  11       14.47       15.80     11.89 o 
   6   8  11       45.01       70.09     15.83 o 
   7   8  11        2.78       22.76     15.40 o 
   8   8  11        1.92       46.63     23.70 o 
   9   8  11        6.72        0.53     14.63 o 
  10   8  11        0.52        7.67     15.57 o 
  11   8  11       24.81      129.52     35.43 o 
  12   8  11        1.34       15.00     16.70 o 
  13   8  11        7.38       11.38     17.88 o 
  14   8  11        9.32       19.37     20.17 o 
   1   9  11        0.83        0.00     10.62 o 
   2   9  11       29.39       38.84     12.42 o 
   3   9  11        1.37       20.94     13.50 o 
   4   9  11       26.19        0.64     11.36 o 
   5   9  11        7.36       10.69     12.71 o 
   6   9  11       28.51       39.14     16.74 o 
   7   9  11       31.60       31.61     18.42 o 
   8   9  11        0.24        8.62     15.22 o 
   9   9  11       42.75       56.74     21.17 o 
  10   9  11       15.37       38.94     20.40 o 
  11   9  11        7.50        0.00     16.32 o 
  12   9  11        3.69        3.12     17.88 o 
   1  10  11       25.98       10.94     12.31 o 
   2  10  11        0.91       17.89     13.33 o 
   3  10  11       36.76       29.08     15.52 o 
   4  10  11       14.76       48.56     19.84 o 
   5  10  11       11.42       14.36     17.28 o 
   6  10  11       35.08       15.17     18.27 o 
   7  10  11       23.46        6.28     15.77 o 
   8  10  11        7.38        9.72     17.48 o 
   9  10  11       24.87       10.70     19.07 o 
   1  11  11        1.20        0.00     28.38 o 
   2  11  11        5.38        2.42     18.60 o 
   3  11  11        6.62       24.31     19.92 o 
   4  11  11       37.00       51.15     25.72 o 
   0   0  12       92.13       88.84     12.86 o 
   2   0  12      541.74      493.70     38.19 o 
   4   0  12      368.48      400.96     28.38 o 
   6   0  12      477.47      473.02     35.83 o 
   8   0  12      318.43      330.30     31.59 o 
  10   0  12      431.71      455.04     41.78 o 
  12   0  12      208.83      221.12     32.16 o 
  14   0  12       45.44       39.16     23.36 o 
  16   0  12       39.14       42.33     28.79 o 
  18   0  12       14.04       29.17     26.43 o 
   0   1  12      304.21      336.61     24.23 o 
   1   1  12        9.81       19.63      8.37 o 
   2   1  12        9.15       14.42      7.35 o 
   3   1  12       70.64       68.33      9.53 o 
   4   1  12      209.76      212.04     14.43 o 
   5   1  12       26.71       28.30      9.83 o 
   6   1  12       53.28       69.83     13.80 o 
   7   1  12      264.58      297.34     19.43 o 
   8   1  12       73.58       80.85     14.32 o 
   9   1  12      157.22      161.70     17.34 o 
  10   1  12       90.94      121.41     16.20 o 
  11   1  12       19.57       12.73     12.09 o 
  12   1  12      147.22      166.00     18.19 o 
  13   1  12       54.35       60.00     14.48 o 
  14   1  12        2.43       15.18     14.45 o 
  15   1  12      120.50      147.05     22.69 o 
  16   1  12        7.91        2.03     12.94 o 
  17   1  12        2.37       11.47     15.42 o 
  18   1  12        1.81       37.62     19.35 o 
  19   1  12        1.53        0.00     16.12 o 
   0   2  12     1220.65     1103.90     80.39 o 
   1   2  12       46.83       68.35     12.32 o 
   2   2  12      132.88      127.74      9.48 o 
   3   2  12      254.90      245.27     14.30 o 
   4   2  12      535.90      488.05     18.79 o 
   5   2  12      374.78      399.62     21.33 o 
   6   2  12       92.82       87.10     10.56 o 
   7   2  12        8.39       13.54      8.16 o 
   8   2  12       23.87       26.30      9.34 o 
   9   2  12      458.91      442.29     22.58 o 
  10   2  12      213.29      218.96     16.48 o 
  11   2  12      336.52      308.41     22.50 o 
  12   2  12       13.75       11.26     13.12 o 
  13   2  12       15.53       42.96     17.91 o 
  14   2  12      125.83      146.15     22.01 o 
  15   2  12        8.16       41.63     16.34 o 
  16   2  12        6.93       15.66     16.12 o 
  17   2  12        5.38       17.31     15.60 o 
  18   2  12       17.31        0.00     13.58 o 
  19   2  12        2.18       23.85     22.37 o 
   0   3  12      853.60      794.58     37.24 o 
   1   3  12      560.11      562.32     27.34 o 
   2   3  12       77.74       91.18     11.09 o 
   3   3  12      129.10      123.65     10.75 o 
   4   3  12       99.72      115.03     13.64 o 
   5   3  12      132.99      135.15     11.42 o 
   6   3  12      262.66      259.08     15.57 o 
   7   3  12      210.49      190.10     15.31 o 
   8   3  12      268.60      256.49     16.78 o 
   9   3  12       13.23       15.98      8.68 o 
  10   3  12       22.93       30.28     11.03 o 
  11   3  12       41.50       68.85     18.15 o 
  12   3  12       30.80       27.33     12.04 o 
  13   3  12       76.10      111.77     20.30 o 
  14   3  12       72.52       84.08     18.20 o 
  15   3  12      103.53      127.61     21.28 o 
  16   3  12        7.14        0.00     14.51 o 
  17   3  12        5.12       25.81     18.24 o 
  18   3  12        3.84       22.56     18.35 o 
   0   4  12      576.17      502.31     27.56 o 
   1   4  12      103.02      134.32     11.27 o 
   2   4  12       51.49       64.29      9.66 o 
   3   4  12      176.19      178.80     14.79 o 
   4   4  12      138.21      153.00     15.52 o 
   5   4  12       83.46       75.57     10.23 o 
   6   4  12       17.72       28.07      8.79 o 
   7   4  12      125.28      134.06     12.57 o 
   8   4  12      432.92      422.47     25.84 o 
   9   4  12       42.45       57.00     12.51 o 
  10   4  12      114.32      163.58     18.55 o 
  11   4  12       18.59       36.35     12.81 o 
  12   4  12       33.08        9.46     10.92 o 
  13   4  12       34.32       32.87     13.23 o 
  14   4  12       24.26       47.72     18.92 o 
  15   4  12       14.07       32.51     16.66 o 
  16   4  12        6.98       16.46     17.05 o 
  17   4  12        6.29       50.24     31.84 o 
  18   4  12       15.47       26.16     20.35 o 
   0   5  12     1788.86     1606.03     79.50 o 
   1   5  12      256.71      256.25     15.35 o 
   2   5  12       99.75      106.85     10.73 o 
   3   5  12        2.88       10.79      8.03 o 
   4   5  12      133.81      131.21     13.77 o 
   5   5  12       83.89       90.29     11.28 o 
   6   5  12      256.74      251.87     15.65 o 
   7   5  12       25.57       13.14     10.06 o 
   8   5  12      190.53      192.64     18.50 o 
   9   5  12      132.52      133.73     16.33 o 
  10   5  12       31.95       16.04     10.97 o 
  11   5  12       26.80       30.27     13.54 o 
  12   5  12       67.97       59.89     18.36 o 
  13   5  12        4.79       14.25     12.55 o 
  14   5  12        6.65        7.03     13.25 o 
  15   5  12        9.74       21.30     19.52 o 
  16   5  12       15.01       18.79     19.39 o 
  17   5  12       17.38        0.00     22.94 o 
   0   6  12      719.09      702.63     39.92 o 
   1   6  12      167.35      146.37     13.55 o 
   2   6  12       37.82       18.27      8.23 o 
   3   6  12      179.47      191.26     16.53 o 
   4   6  12      174.16      191.08     15.95 o 
   5   6  12      143.72      134.30     16.72 o 
   6   6  12      150.75      174.23     18.73 o 
   7   6  12      104.08      126.75     16.65 o 
   8   6  12        5.31        6.23     11.37 o 
   9   6  12       71.50       74.42     16.69 o 
  10   6  12       53.27       36.19     16.53 o 
  11   6  12       59.35       53.48     15.93 o 
  12   6  12        3.27        6.66     13.26 o 
  13   6  12       36.84       31.72     18.07 o 
  14   6  12       13.79        0.00     13.30 o 
  15   6  12       36.86       12.96     18.54 o 
  16   6  12       12.16       59.41     29.12 o 
   0   7  12        4.04        9.68     11.96 o 
   1   7  12      453.99      464.37     23.79 o 
   2   7  12       15.19       27.02     10.27 o 
   3   7  12        9.14       19.82      8.38 o 
   4   7  12        5.87       15.22     12.27 o 
   5   7  12       50.60       53.52     13.54 o 
   6   7  12        0.43        4.81     10.17 o 
   7   7  12       10.29       27.09     13.83 o 
   8   7  12       65.02       75.52     18.66 o 
   9   7  12        2.13       18.44     14.34 o 
  10   7  12        0.67       17.72     15.17 o 
  11   7  12        1.51       60.12     23.46 o 
  12   7  12        1.10        0.00     14.70 o 
  13   7  12       10.34        0.00     18.33 o 
  14   7  12        0.00        0.00     16.51 o 
   0   8  12      163.98      118.92     21.91 o 
   1   8  12       17.67       26.86     10.62 o 
   2   8  12        7.09        7.08      8.90 o 
   3   8  12       14.22       11.31     11.59 o 
   4   8  12        2.06        2.46     10.42 o 
   5   8  12        9.81        4.93     12.83 o 
   6   8  12       12.47        0.13     12.30 o 
   7   8  12        1.36       28.79     15.38 o 
   8   8  12        6.12        9.79     15.73 o 
   9   8  12       28.95       17.21     16.53 o 
  10   8  12       26.87       21.23     17.34 o 
  11   8  12       38.89        6.06     15.38 o 
  12   8  12       12.01       40.06     20.48 o 
  13   8  12        1.14        3.92     17.82 o 
   0   9  12       27.33       16.08     15.94 o 
   1   9  12        8.06        6.88     10.92 o 
   2   9  12       83.75       99.76     18.64 o 
   3   9  12       27.51       11.20     14.76 o 
   4   9  12       20.42       25.95     15.36 o 
   5   9  12       48.50       55.53     18.51 o 
   6   9  12        8.50        5.37     14.65 o 
   7   9  12        6.52       17.90     17.27 o 
   8   9  12       24.04       15.68     16.64 o 
   9   9  12        9.47        0.00     15.90 o 
  10   9  12        4.87        0.00     15.42 o 
  11   9  12        0.33        2.35     15.65 o 
   0  10  12       33.68       37.28     42.36 o 
   1  10  12       19.78        1.39     14.43 o 
   2  10  12       12.85        6.52     12.44 o 
   3  10  12        1.11        9.10     14.92 o 
   4  10  12        3.94       12.62     16.05 o 
   5  10  12        3.99       12.70     18.86 o 
   6  10  12        3.48       44.81     20.76 o 
   7  10  12        8.98       28.20     20.67 o 
   2   0  13      135.07      126.39     21.08 o 
   4   0  13      102.87       81.43     25.49 o 
   6   0  13      196.77      218.07     24.36 o 
   8   0  13      234.27      229.00     27.34 o 
  10   0  13      109.58      133.76     27.48 o 
  12   0  13      745.41      782.38     60.93 o 
  14   0  13       33.12       20.06     17.94 o 
  16   0  13       19.77       34.33     28.22 o 
  18   0  13        7.79        0.00     25.18 o 
   1   1  13       57.94       63.48      8.37 o 
   2   1  13       15.72       26.98      7.34 o 
   3   1  13       84.40       88.07     10.02 o 
   4   1  13       24.47       35.31      8.93 o 
   5   1  13      157.07      139.14     14.74 o 
   6   1  13       30.31       27.14     10.92 o 
   7   1  13      296.76      335.69     22.62 o 
   8   1  13      217.50      220.78     19.93 o 
   9   1  13       18.59       26.54     14.02 o 
  10   1  13       31.76       54.64     14.93 o 
  11   1  13       14.90       30.37     14.68 o 
  12   1  13       71.54       56.71     14.32 o 
  13   1  13        1.95        5.41     11.20 o 
  14   1  13       20.25       21.40     15.23 o 
  15   1  13       12.04       16.91     14.60 o 
  16   1  13        9.29        0.00     13.06 o 
  17   1  13       23.02       10.77     16.40 o 
  18   1  13       10.87       17.37     18.52 o 
   1   2  13       72.60       77.48     13.75 o 
   2   2  13      174.75      184.56     15.65 o 
   3   2  13       91.28       88.18      9.55 o 
   4   2  13       51.70       55.34     11.14 o 
   5   2  13       19.88       26.09      9.53 o 
   6   2  13      311.56      297.60     20.37 o 
   7   2  13      318.73      319.72     21.95 o 
   8   2  13       28.88       36.02     12.45 o 
   9   2  13       73.03       97.50     15.30 o 
  10   2  13      313.73      264.82     21.42 o 
  11   2  13       95.11      106.58     16.32 o 
  12   2  13       64.74       76.33     23.91 o 
  13   2  13       34.59       37.68     16.35 o 
  14   2  13       15.72       36.86     17.13 o 
  15   2  13       59.47       40.46     16.75 o 
  16   2  13       12.14        2.51     13.83 o 
  17   2  13        6.52       30.05     18.25 o 
  18   2  13       11.79       36.93     23.07 o 
   1   3  13        0.77        1.61      7.43 o 
   2   3  13      268.93      272.62     16.78 o 
   3   3  13      183.47      181.02     13.81 o 
   4   3  13       54.80       53.95     12.00 o 
   5   3  13       75.48       72.64     13.21 o 
   6   3  13      122.59      121.14     12.08 o 
   7   3  13      264.68      231.80     16.08 o 
   8   3  13       85.98       71.37     11.15 o 
   9   3  13      102.63       73.66     10.55 o 
  10   3  13       46.29       60.00     15.01 o 
  11   3  13        1.03        2.09     10.24 o 
  12   3  13       65.81       61.73     17.06 o 
  13   3  13      109.31      118.67     20.73 o 
  14   3  13        4.40       46.79     17.51 o 
  15   3  13        9.24       25.68     19.02 o 
  16   3  13       44.37       32.40     19.21 o 
  17   3  13       20.52        0.93     16.14 o 
  18   3  13        3.24       42.92     25.45 o 
   1   4  13       68.99       92.29     13.57 o 
   2   4  13      714.97      666.83     31.01 o 
   3   4  13       27.00       25.07     10.00 o 
   4   4  13       57.31       61.51     14.64 o 
   5   4  13       44.46       40.34     15.09 o 
   6   4  13      671.46      649.67     28.29 o 
   7   4  13       96.65       93.89     13.12 o 
   8   4  13       45.98       57.48     13.24 o 
   9   4  13       25.09       47.98     12.50 o 
  10   4  13      101.28       87.56     14.65 o 
  11   4  13        0.16       12.50     13.09 o 
  12   4  13        3.02       33.71     12.01 o 
  13   4  13        0.63        5.63     10.79 o 
  14   4  13       52.71       62.90     26.40 o 
  15   4  13       37.85       14.96     16.82 o 
  16   4  13        3.24        0.00     16.31 o 
  17   4  13        5.94       13.91     21.34 o 
   1   5  13       23.14       21.90     11.12 o 
   2   5  13      562.76      521.75     24.91 o 
   3   5  13       56.39       67.42     11.80 o 
   4   5  13       47.16       53.61     10.57 o 
   5   5  13       91.34      103.88     15.37 o 
   6   5  13      147.42      137.30     17.16 o 
   7   5  13       71.63       71.77     13.93 o 
   8   5  13       70.63       66.51     14.11 o 
   9   5  13        0.89       31.42     12.87 o 
  10   5  13       15.64       15.12     11.74 o 
  11   5  13        3.01       11.03     11.90 o 
  12   5  13        1.79       10.25     12.96 o 
  13   5  13        0.14       12.24     13.95 o 
  14   5  13        2.85       10.19     14.50 o 
  15   5  13        4.41       10.51     17.07 o 
  16   5  13       22.87       23.22     20.12 o 
   1   6  13      311.90      368.14     31.95 o 
   2   6  13      138.79      161.70     16.01 o 
   3   6  13       94.98      105.35     13.89 o 
   4   6  13       78.04       71.23     14.73 o 
   5   6  13       51.09       45.12     12.16 o 
   6   6  13       37.58       43.68     13.21 o 
   7   6  13        4.27        3.41      9.43 o 
   8   6  13        0.49        3.75     10.39 o 
   9   6  13       41.16       48.17     15.40 o 
  10   6  13        0.17        9.87     12.86 o 
  11   6  13        9.22       42.16     17.32 o 
  12   6  13        1.36        0.00     13.73 o 
  13   6  13        0.00        8.21     14.58 o 
  14   6  13       14.23       18.88     18.87 o 
  15   6  13        3.64       10.78     19.34 o 
   1   7  13       23.99       31.94     14.89 o 
   2   7  13      101.61      109.44     15.41 o 
   3   7  13       21.88       13.93      9.66 o 
   4   7  13       70.92       50.34     13.48 o 
   5   7  13        4.42       32.11     13.04 o 
   6   7  13       25.16       10.43     11.83 o 
   7   7  13        8.13       10.04     14.23 o 
   8   7  13        1.15        0.00     11.68 o 
   9   7  13        5.61       43.28     17.99 o 
  10   7  13        5.30        1.35     14.51 o 
  11   7  13        8.33       25.07     19.72 o 
  12   7  13       10.02       11.17     15.62 o 
  13   7  13        3.22        0.00     16.76 o 
  14   7  13        8.65       20.49     20.52 o 
   1   8  13       51.68       30.60     11.53 o 
   2   8  13      127.19      128.03     18.40 o 
   3   8  13       79.82       65.79     15.56 o 
   4   8  13       34.80       22.86     13.36 o 
   5   8  13       10.74        2.80     13.39 o 
   6   8  13       42.75       26.29     15.04 o 
   7   8  13       37.18       40.32     18.55 o 
   8   8  13        2.33       18.93     14.52 o 
   9   8  13       18.51       21.77     20.55 o 
  10   8  13       13.24        3.96     15.08 o 
  11   8  13        3.22        3.26     17.15 o 
  12   8  13        5.06        0.00     17.26 o 
   1   9  13       19.69       31.30     15.32 o 
   2   9  13       28.32       54.35     16.47 o 
   3   9  13        6.93       24.92     16.67 o 
   4   9  13       36.63       52.69     25.14 o 
   5   9  13        4.34        7.30     15.45 o 
   6   9  13       23.81       10.46     15.81 o 
   7   9  13        6.07       25.28     19.17 o 
   8   9  13        9.61       36.24     24.46 o 
   9   9  13       17.13       62.15     22.55 o 
   1  10  13        0.33        7.58     17.47 o 
   2  10  13        7.78       14.81     18.72 o 
   3  10  13        6.45       25.01     17.15 o 
   4  10  13        5.54       18.11     20.25 o 
   5  10  13       12.95       44.21     25.46 o 
   0   0  14     1079.70     1006.11     92.21 o 
   2   0  14       27.65        0.00     10.10 o 
   4   0  14       11.77       28.98     14.87 o 
   6   0  14       77.52      104.90     22.46 o 
   8   0  14       21.42       51.12     20.54 o 
  10   0  14      640.55      712.78     55.99 o 
  12   0  14      168.06      150.68     35.87 o 
  14   0  14       60.17       58.29     23.66 o 
  16   0  14       16.73       16.26     28.98 o 
  18   0  14        3.91       35.49     31.98 o 
   0   1  14      531.48      453.17     29.62 o 
   1   1  14      448.35      396.28     19.82 o 
   2   1  14      312.14      319.20     19.69 o 
   3   1  14       49.46       46.50     15.46 o 
   4   1  14       90.01       83.91     11.97 o 
   5   1  14      113.59      109.03     14.54 o 
   6   1  14      203.84      202.31     18.31 o 
   7   1  14       48.80       41.13     12.23 o 
   8   1  14       92.98       89.35     15.14 o 
   9   1  14       36.99       76.25     15.37 o 
  10   1  14       59.06       55.29     14.31 o 
  11   1  14        3.99       12.61     12.24 o 
  12   1  14       16.83        2.54     13.18 o 
  13   1  14       28.62       37.26     16.63 o 
  14   1  14       12.28        9.31     14.42 o 
  15   1  14        9.64       25.83     17.00 o 
  16   1  14        6.73       15.70     18.72 o 
  17   1  14        7.97       32.46     21.73 o 
   0   2  14       75.34       85.88     25.33 o 
   1   2  14        9.56       27.66     10.89 o 
   2   2  14      113.11      110.83     10.22 o 
   3   2  14      108.81      118.56     15.42 o 
   4   2  14      100.56       93.01     13.77 o 
   5   2  14      259.61      293.12     20.76 o 
   6   2  14       61.89       49.48     11.58 o 
   7   2  14       78.86       74.20     12.88 o 
   8   2  14      242.78      243.93     21.74 o 
   9   2  14      366.84      353.49     25.89 o 
  10   2  14       75.13       55.63     14.96 o 
  11   2  14       61.44       72.04     16.76 o 
  12   2  14       21.27       71.97     18.58 o 
  13   2  14       95.08      108.83     22.35 o 
  14   2  14      183.81      208.40     27.49 o 
  15   2  14       16.97       41.98     20.22 o 
  16   2  14       16.69       22.80     16.14 o 
  17   2  14        9.84       32.02     23.24 o 
   0   3  14      739.89      709.35     44.34 o 
   1   3  14       87.80      112.82     13.05 o 
   2   3  14       72.99       78.08     10.98 o 
   3   3  14        0.06        9.74      8.81 o 
   4   3  14        3.86       28.97     10.12 o 
   5   3  14       61.98       72.63      9.55 o 
   6   3  14       12.08       20.45     10.67 o 
   7   3  14       91.73       86.18     14.51 o 
   8   3  14      471.30      442.85     28.50 o 
   9   3  14       10.36        5.75      9.34 o 
  10   3  14       13.60       11.29     11.58 o 
  11   3  14        1.13       45.41     16.03 o 
  12   3  14       79.03       61.65     21.43 o 
  13   3  14        7.02       24.23     17.44 o 
  14   3  14       23.64       15.25     15.50 o 
  15   3  14       34.17       15.35     17.12 o 
  16   3  14       12.67        0.19     16.24 o 
  17   3  14        7.05        0.00     17.87 o 
   0   4  14      745.19      762.10     48.88 o 
   1   4  14      105.81      157.47     15.71 o 
   2   4  14      135.24      151.73     16.62 o 
   3   4  14       69.82       65.92     11.78 o 
   4   4  14      577.26      483.97     23.59 o 
   5   4  14      111.30       85.29     13.12 o 
   6   4  14      203.17      197.37     20.31 o 
   7   4  14       73.50       64.75     12.73 o 
   8   4  14       13.46       28.68     14.64 o 
   9   4  14       27.05       12.89     12.47 o 
  10   4  14        2.56        0.00     12.28 o 
  11   4  14       19.97       35.47     16.10 o 
  12   4  14       98.45      105.10     19.72 o 
  13   4  14       15.63       19.14     18.10 o 
  14   4  14       14.43        2.38     14.79 o 
  15   4  14       44.55       51.47     20.70 o 
  16   4  14       16.56       21.31     25.87 o 
   0   5  14      647.81      600.53     44.80 o 
   1   5  14      142.69      146.72     16.79 o 
   2   5  14       12.17       26.99     10.74 o 
   3   5  14       33.33       33.76     10.25 o 
   4   5  14        2.52       10.37      8.51 o 
   5   5  14      148.02      139.65     13.85 o 
   6   5  14       18.17       13.71     10.35 o 
   7   5  14        7.80        5.88     10.86 o 
   8   5  14      143.75      114.93     16.77 o 
   9   5  14       16.04        9.91     11.57 o 
  10   5  14       27.53       34.41     13.63 o 
  11   5  14       10.60        0.00     13.37 o 
  12   5  14       16.08       22.17     16.98 o 
  13   5  14       11.64       33.86     16.91 o 
  14   5  14       23.49       23.60     16.21 o 
  15   5  14       17.13       16.30     19.65 o 
   0   6  14      686.69      661.78     50.58 o 
   1   6  14       31.61       36.50     12.36 o 
   2   6  14       16.37        9.73     12.52 o 
   3   6  14      189.72      178.49     17.54 o 
   4   6  14       12.07       20.09      9.75 o 
   5   6  14       66.81       54.09     15.99 o 
   6   6  14       56.98       69.13     16.01 o 
   7   6  14       53.06       60.23     18.34 o 
   8   6  14        7.29       40.52     16.02 o 
   9   6  14        1.86       21.13     19.56 o 
  10   6  14        6.53       13.41     13.08 o 
  11   6  14        2.03       25.31     16.07 o 
  12   6  14       18.50       16.80     15.51 o 
  13   6  14       16.55       30.62     20.41 o 
  14   6  14       12.53       34.21     21.01 o 
   0   7  14       40.20       56.98     20.26 o 
   1   7  14      120.67      105.45     16.25 o 
   2   7  14        9.78       19.09     11.38 o 
   3   7  14       12.36        9.64     11.51 o 
   4   7  14       19.10       23.20     12.36 o 
   5   7  14       53.48       29.62     13.57 o 
   6   7  14        0.50        9.03     11.10 o 
   7   7  14       14.91       28.54     14.64 o 
   8   7  14        4.78       10.09     13.38 o 
   9   7  14       27.72       15.64     14.21 o 
  10   7  14        3.08       12.26     15.04 o 
  11   7  14        5.24        4.43     16.33 o 
  12   7  14        1.55        0.00     18.14 o 
   0   8  14       59.69       61.66     21.57 o 
   1   8  14       56.29       35.55     13.96 o 
   2   8  14        6.91        4.94     12.54 o 
   3   8  14       11.50       36.66     14.89 o 
   4   8  14        5.53       16.41     12.87 o 
   5   8  14       11.91       40.28     17.32 o 
   6   8  14        9.46       24.82     17.16 o 
   7   8  14        0.70       23.17     16.39 o 
   8   8  14       19.08       26.49     17.19 o 
   9   8  14        4.58       25.86     18.37 o 
  10   8  14       33.74       22.07     20.29 o 
   0   9  14       13.13       11.60     20.36 o 
   1   9  14       42.63       40.55     18.27 o 
   2   9  14       21.99       58.88     20.65 o 
   3   9  14        0.85       37.24     18.87 o 
   4   9  14        2.69       23.05     18.64 o 
   5   9  14        6.27        3.86     14.95 o 
   6   9  14       10.79       36.12     20.42 o 
   7   9  14       33.64       49.09     21.56 o 
   8   9  14        9.20       19.21     19.50 o 
   0  10  14       13.24       46.44     36.23 o 
   1  10  14       26.52       23.01     23.74 o 
   2  10  14        0.65        0.00     19.27 o 
   2   0  15      482.58      546.70     41.94 o 
   4   0  15      369.23      368.59     41.22 o 
   6   0  15       71.15      144.68     38.67 o 
   8   0  15      383.76      420.01     42.78 o 
  10   0  15       93.03       95.93     34.67 o 
  12   0  15      167.74      177.26     33.54 o 
  14   0  15       50.83       67.10     32.28 o 
  16   0  15        8.86       55.64     48.38 o 
   1   1  15       89.52      124.97     14.96 o 
   2   1  15      129.67      126.16     18.49 o 
   3   1  15        5.60       21.05      8.65 o 
   4   1  15       55.28       80.34     12.31 o 
   5   1  15        0.49        0.00      8.59 o 
   6   1  15       25.67       29.30     12.28 o 
   7   1  15       41.39       35.16     12.58 o 
   8   1  15        1.47        0.00     10.77 o 
   9   1  15       23.54       48.37     14.95 o 
  10   1  15        0.76       24.17     12.92 o 
  11   1  15       14.08       43.27     17.42 o 
  12   1  15        9.59       23.14     15.40 o 
  13   1  15        2.31       26.27     16.22 o 
  14   1  15        5.64        9.20     14.16 o 
  15   1  15        5.37       27.25     17.04 o 
  16   1  15       22.84       12.61     18.97 o 
  17   1  15        3.55        4.50     20.87 o 
   1   2  15      164.68      161.53     15.04 o 
   2   2  15       64.39       69.25     13.58 o 
   3   2  15      165.08      173.09     18.57 o 
   4   2  15      181.29      178.26     16.29 o 
   5   2  15        8.54        8.02      9.40 o 
   6   2  15      123.02      110.47     15.20 o 
   7   2  15       58.72       44.38     12.40 o 
   8   2  15      266.34      302.29     23.57 o 
   9   2  15       18.71       22.78     13.43 o 
  10   2  15       66.55       63.54     15.73 o 
  11   2  15       49.79       99.47     22.21 o 
  12   2  15       37.23       48.18     22.88 o 
  13   2  15       37.81       28.18     16.75 o 
  14   2  15       18.62        2.68     14.34 o 
  15   2  15       10.92       42.72     20.53 o 
  16   2  15       33.74       29.05     19.66 o 
   1   3  15        0.64       28.91      9.62 o 
   2   3  15       86.24       96.53     15.75 o 
   3   3  15       82.94       84.63     13.64 o 
   4   3  15       57.03       66.92     11.62 o 
   5   3  15      144.25      139.82     17.32 o 
   6   3  15       24.34       21.55     10.15 o 
   7   3  15       43.19       32.40     12.34 o 
   8   3  15        4.21        0.00     10.08 o 
   9   3  15        5.24        0.00     12.13 o 
  10   3  15       98.49       64.66     17.52 o 
  11   3  15        3.22       18.68     14.92 o 
  12   3  15        9.63       29.36     16.09 o 
  13   3  15        4.19        0.00     15.76 o 
  14   3  15        9.29       19.96     15.82 o 
  15   3  15       10.56       26.75     19.42 o 
  16   3  15       52.15       45.83     22.56 o 
   1   4  15        5.18       37.70     12.89 o 
   2   4  15       88.03      104.38     14.09 o 
   3   4  15       68.79       60.23     10.92 o 
   4   4  15       60.28       52.32      9.83 o 
   5   4  15       90.54       70.99     10.98 o 
   6   4  15       13.93       20.16     10.05 o 
   7   4  15       12.45       50.59     12.73 o 
   8   4  15       88.55       83.34     17.24 o 
   9   4  15       36.22       18.77     16.38 o 
  10   4  15       34.27       41.56     16.21 o 
  11   4  15       33.09       31.80     15.49 o 
  12   4  15       15.36       10.67     12.98 o 
  13   4  15       26.31        9.34     16.03 o 
  14   4  15        8.15        0.00     16.55 o 
  15   4  15       26.61       62.26     22.88 o 
   1   5  15       51.74       83.37     14.96 o 
   2   5  15      132.68      150.96     17.13 o 
   3   5  15      227.58      189.13     18.53 o 
   4   5  15        1.52       55.61     22.20 o 
   5   5  15      170.06      124.55     13.78 o 
   6   5  15        7.48       11.29     10.50 o 
   7   5  15        6.36       17.44     11.73 o 
   8   5  15       12.86       10.63     13.18 o 
   9   5  15       22.74       19.57     13.85 o 
  10   5  15       21.68       19.64     13.51 o 
  11   5  15       12.87       11.96     14.72 o 
  12   5  15        1.46        0.00     16.10 o 
  13   5  15        1.79       10.27     14.79 o 
  14   5  15        9.38       52.53     23.92 o 
   1   6  15       74.35       77.97     17.05 o 
   2   6  15       30.49       26.95     12.08 o 
   3   6  15       55.59       37.74     13.25 o 
   4   6  15        5.64        8.53      8.73 o 
   5   6  15       15.80        8.33     11.93 o 
   6   6  15       18.58       45.65     14.30 o 
   7   6  15        2.40       25.81     13.35 o 
   8   6  15        5.91        5.70     11.15 o 
   9   6  15        3.02       14.54     15.24 o 
  10   6  15        1.60        7.93     14.28 o 
  11   6  15       17.74        8.33     15.34 o 
  12   6  15        6.10        4.97     15.11 o 
  13   6  15        7.04       34.11     20.71 o 
   1   7  15       16.09       11.32     12.19 o 
   2   7  15       23.60       13.25     12.02 o 
   3   7  15       14.91        0.00     13.34 o 
   4   7  15       12.05        4.20     12.66 o 
   5   7  15       16.39       13.10     11.44 o 
   6   7  15        7.90       13.66     16.28 o 
   7   7  15       33.00       34.02     16.05 o 
   8   7  15       13.64        0.00     12.60 o 
   9   7  15        1.74       12.91     17.03 o 
  10   7  15        7.89       29.20     17.18 o 
  11   7  15        7.87        0.00     17.42 o 
   1   8  15       10.30        5.46     13.01 o 
   2   8  15       15.02       16.20     16.63 o 
   3   8  15       12.67       36.49     20.35 o 
   4   8  15        6.09       40.32     24.56 o 
   5   8  15        8.97       36.28     18.02 o 
   6   8  15       12.67        0.00     17.13 o 
   7   8  15        1.66       28.77     18.38 o 
   8   8  15        1.05        1.75     15.33 o 
   9   8  15        8.16        0.00     17.36 o 
   1   9  15        0.50        4.11     16.18 o 
   2   9  15       10.56        0.00     19.98 o 
   3   9  15       11.68       37.44     20.18 o 
   4   9  15       10.61       14.53     21.82 o 
   5   9  15        9.43       18.18     18.17 o 
   0   0  16      739.60      703.68     90.22 o 
   2   0  16      668.58      592.82     53.04 o 
   4   0  16      143.92      199.50     31.87 o 
   6   0  16       77.43       65.45     23.06 o 
   8   0  16      217.24      209.95     30.98 o 
  10   0  16       43.75       28.97     19.64 o 
  12   0  16       47.36       32.06     23.09 o 
  14   0  16       23.50        6.91     28.93 o 
  16   0  16        0.14        0.00     22.85 o 
   0   1  16      164.72      154.65     31.42 o 
   1   1  16       21.72       28.67     14.20 o 
   2   1  16       69.73      103.78     19.33 o 
   3   1  16       27.72       48.39     10.66 o 
   4   1  16       26.19       46.10     12.32 o 
   5   1  16      143.45      183.95     16.64 o 
   6   1  16      163.01      207.44     19.64 o 
   7   1  16       10.95       13.64     12.62 o 
   8   1  16       10.65        7.21     10.90 o 
   9   1  16        5.55        4.97     11.77 o 
  10   1  16       12.22       28.40     14.09 o 
  11   1  16        1.13       11.14     13.87 o 
  12   1  16       32.30        8.21     15.20 o 
  13   1  16        9.45       12.49     15.48 o 
  14   1  16        1.69       19.87     16.33 o 
  15   1  16        4.61       17.93     19.65 o 
  16   1  16        7.20       51.60     30.69 o 
   0   2  16      350.05      286.47     41.19 o 
   1   2  16       11.87        8.87     12.38 o 
   2   2  16        2.42        0.00      9.62 o 
   3   2  16       14.88        9.04     10.90 o 
   4   2  16      157.30      156.26     17.30 o 
   5   2  16       40.67       61.51     12.55 o 
   6   2  16       10.95        3.93      9.24 o 
   7   2  16       19.22       19.65     11.56 o 
   8   2  16      273.22      275.89     24.55 o 
   9   2  16        4.66       11.53     11.89 o 
  10   2  16       31.94       22.71     15.86 o 
  11   2  16       41.73       70.68     19.52 o 
  12   2  16       89.99      104.56     22.78 o 
  13   2  16       33.20       13.67     16.98 o 
  14   2  16       58.30       49.52     20.21 o 
  15   2  16        0.50        4.11     15.12 o 
   0   3  16      168.04      177.11     21.56 o 
   1   3  16       21.91       27.39     13.22 o 
   2   3  16        4.46       19.08     11.66 o 
   3   3  16       30.68       24.99     12.10 o 
   4   3  16       11.28       26.01     11.78 o 
   5   3  16        5.19       14.10     12.05 o 
   6   3  16      181.39      198.22     18.89 o 
   7   3  16       62.88       51.74     12.91 o 
   8   3  16        1.75        0.00     13.24 o 
   9   3  16       26.05       17.48     15.66 o 
  10   3  16        1.52       36.73     15.34 o 
  11   3  16       84.37      131.00     24.09 o 
  12   3  16       32.29       31.34     20.32 o 
  13   3  16       19.65        7.58     15.10 o 
  14   3  16        3.18        0.00     15.60 o 
  15   3  16        6.69       20.23     18.94 o 
   0   4  16       61.21       78.52     20.27 o 
   1   4  16       32.36       41.32     15.92 o 
   2   4  16       17.30       19.23     11.15 o 
   3   4  16       67.31       94.41     16.05 o 
   4   4  16       52.26       55.69     18.79 o 
   5   4  16       28.42       47.82     12.64 o 
   6   4  16       22.35       18.77     10.44 o 
   7   4  16      101.90       53.38     16.61 o 
   8   4  16       40.04       53.98     16.96 o 
   9   4  16       63.48       22.95     15.86 o 
  10   4  16       39.28       29.77     15.42 o 
  11   4  16       24.86       16.74     14.35 o 
  12   4  16       13.65       23.91     18.05 o 
  13   4  16       18.38       24.87     19.03 o 
  14   4  16       90.92       80.26     24.32 o 
   0   5  16       51.33       85.06     34.93 o 
   1   5  16      144.96      172.64     18.94 o 
   2   5  16       25.59       41.43     12.57 o 
   3   5  16        0.10       18.47     10.53 o 
   4   5  16        1.36        0.00     10.54 o 
   5   5  16        6.20        1.54     10.85 o 
   6   5  16       51.42       39.78     14.82 o 
   7   5  16        2.94        9.96     12.36 o 
   8   5  16        6.55        7.24     12.59 o 
   9   5  16        7.86       50.94     17.54 o 
  10   5  16       12.71       18.97     14.98 o 
  11   5  16        2.76       21.40     17.52 o 
  12   5  16        6.02       10.28     15.92 o 
  13   5  16        4.74       28.73     18.98 o 
   0   6  16       70.65       45.15     21.15 o 
   1   6  16       76.89       65.34     15.07 o 
   2   6  16        1.73        3.22     10.83 o 
   3   6  16        0.55        3.47     10.32 o 
   4   6  16        9.87        0.00     13.58 o 
   5   6  16        7.35       30.45     16.32 o 
   6   6  16       16.43       19.33     16.16 o 
   7   6  16        5.17       20.68     14.39 o 
   8   6  16        3.39       26.16     18.16 o 
   9   6  16       25.99       46.75     19.81 o 
  10   6  16       19.20       18.29     17.91 o 
  11   6  16        7.50       16.96     17.65 o 
  12   6  16        4.60        8.94     18.60 o 
   0   7  16        3.30        2.58     15.59 o 
   1   7  16       52.97       45.67     15.40 o 
   2   7  16        8.04        0.00     12.70 o 
   3   7  16        6.07        1.67     12.04 o 
   4   7  16        6.80       15.60     15.37 o 
   5   7  16        2.28        6.84     12.75 o 
   6   7  16       22.16       29.74     19.22 o 
   7   7  16        0.30       14.56     18.64 o 
   8   7  16       17.10        5.47     19.65 o 
   9   7  16        7.99       17.94     23.84 o 
  10   7  16        3.47       37.26     23.28 o 
   0   8  16       63.60       20.57     23.37 o 
   1   8  16       22.89       37.01     16.88 o 
   2   8  16       18.97       16.90     15.48 o 
   3   8  16       17.58        1.33     12.71 o 
   4   8  16       30.66       31.66     18.87 o 
   5   8  16       14.35       56.74     25.93 o 
   6   8  16        2.69        1.28     14.76 o 
   7   8  16        0.14       23.89     20.51 o 
   0   9  16       59.05       58.35     31.67 o 
   1   9  16       12.35       51.13     22.52 o 
   2   0  17      283.37      274.63     38.63 o 
   4   0  17       35.02       49.25     17.20 o 
   6   0  17       23.27       70.51     23.41 o 
   8   0  17       20.09        0.00     17.60 o 
  10   0  17        5.31       10.01     18.00 o 
  12   0  17       44.15       40.85     28.35 o 
  14   0  17       39.59       26.87     37.64 o 
   1   1  17        4.50       21.93     15.92 o 
   2   1  17      100.97      102.38     20.28 o 
   3   1  17        2.74       46.57     17.32 o 
   4   1  17        4.31       12.12     13.34 o 
   5   1  17       87.88      115.83     18.56 o 
   6   1  17      102.04      100.53     16.49 o 
   7   1  17        3.19        0.00     11.41 o 
   8   1  17       65.77      111.85     19.19 o 
   9   1  17        8.00        8.05     13.35 o 
  10   1  17       34.16       67.08     18.29 o 
  11   1  17        1.97        4.08     12.19 o 
  12   1  17       14.67        4.69     14.44 o 
  13   1  17        5.44       13.85     16.12 o 
  14   1  17        1.54       33.16     21.06 o 
   1   2  17        1.93       48.88     18.00 o 
   2   2  17       96.14      121.22     21.75 o 
   3   2  17       16.11       33.76     13.12 o 
   4   2  17       40.96       32.61     14.02 o 
   5   2  17       19.80       21.25     12.49 o 
   6   2  17       59.28       85.69     17.32 o 
   7   2  17       60.03       34.49     13.35 o 
   8   2  17       47.48       71.97     20.10 o 
   9   2  17       27.48       40.53     14.39 o 
  10   2  17       64.39       83.65     19.54 o 
  11   2  17       15.59       16.13     15.74 o 
  12   2  17       19.54       16.17     16.93 o 
  13   2  17        2.31       24.16     17.89 o 
  14   2  17        4.94       20.78     22.39 o 
   1   3  17        1.05       41.19     16.64 o 
   2   3  17       21.07       36.49     13.16 o 
   3   3  17        9.65       20.47     12.85 o 
   4   3  17       27.17       23.74     12.56 o 
   5   3  17      101.37      112.89     19.83 o 
   6   3  17       51.73       50.21     19.09 o 
   7   3  17        3.58        0.00     11.30 o 
   8   3  17       16.51       17.98     12.68 o 
   9   3  17       77.64       57.93     17.98 o 
  10   3  17        5.61        3.88     11.42 o 
  11   3  17       14.71       28.53     16.26 o 
  12   3  17        9.14        2.37     15.58 o 
  13   3  17        4.75       12.45     16.55 o 
  14   3  17       11.86        0.00     18.27 o 
   1   4  17       36.87       28.97     12.76 o 
   2   4  17        4.45       19.18     15.19 o 
   3   4  17       37.53       19.67     13.19 o 
   4   4  17       45.73       50.37     14.75 o 
   5   4  17        2.38        4.41     11.81 o 
   6   4  17       57.41       81.19     18.21 o 
   7   4  17       83.43       43.27     18.12 o 
   8   4  17       11.82        3.43     13.30 o 
   9   4  17        0.74       24.35     14.26 o 
  10   4  17        7.47       11.10     13.94 o 
  11   4  17       20.39       15.05     15.89 o 
  12   4  17       17.40       26.66     18.70 o 
  13   4  17       10.39       32.30     20.76 o 
   1   5  17       90.85      112.19     17.08 o 
   2   5  17       34.33       48.88     22.52 o 
   3   5  17       25.01       29.26     13.95 o 
   4   5  17       17.77       18.05     12.41 o 
   5   5  17        3.16        2.95     14.64 o 
   6   5  17       24.88        9.15     15.72 o 
   7   5  17        7.03        5.90     14.24 o 
   8   5  17        1.73       35.17     18.36 o 
   9   5  17        3.26        0.99     14.53 o 
  10   5  17        7.28        8.93     20.45 o 
  11   5  17        0.55       18.45     20.13 o 
  12   5  17        8.43        2.52     16.91 o 
   1   6  17        3.04        0.00     10.63 o 
   2   6  17       53.88       51.26     16.59 o 
   3   6  17       12.83       29.88     19.10 o 
   4   6  17        1.89        0.00     15.17 o 
   5   6  17       10.64       18.16     15.89 o 
   6   6  17        8.29       24.00     16.13 o 
   7   6  17       15.46        1.37     13.68 o 
   8   6  17        8.20        9.04     15.49 o 
   9   6  17        1.34       93.56     47.76 o 
  10   6  17       11.22        0.00     16.38 o 
   1   7  17       10.41        7.62     12.68 o 
   2   7  17       52.39       42.39     16.24 o 
   3   7  17        8.00       34.03     19.24 o 
   4   7  17        4.91        0.00     18.59 o 
   5   7  17       11.27       40.61     18.94 o 
   6   7  17        8.19       18.41     19.02 o 
   7   7  17       14.00       13.10     19.61 o 
   8   7  17       14.41       42.08     29.35 o 
   1   8  17       13.80       37.25     19.99 o 
   2   8  17       21.88        0.00     18.70 o 
   3   8  17       10.32       25.15     20.15 o 
   4   8  17        5.58       10.49     19.32 o 
   0   0  18      222.07      203.19     50.66 o 
   2   0  18       53.32       70.70     24.31 o 
   4   0  18       50.36       32.35     34.97 o 
   6   0  18        1.50       35.07     28.92 o 
   8   0  18       20.20       26.85     21.31 o 
  10   0  18        2.30        4.46     18.40 o 
  12   0  18        8.42       39.71     30.46 o 
   0   1  18       78.80      106.65     31.76 o 
   1   1  18       37.03       50.10     16.82 o 
   2   1  18       11.79        9.49     13.53 o 
   3   1  18       21.72       21.56     14.49 o 
   4   1  18        5.43       36.45     18.91 o 
   5   1  18        5.97        6.04     13.19 o 
   6   1  18       18.81       24.52     15.21 o 
   7   1  18       21.77       42.50     14.42 o 
   8   1  18       29.96       29.34     14.47 o 
   9   1  18       36.39        2.84     12.16 o 
  10   1  18        7.39       18.36     13.98 o 
  11   1  18        1.95       27.24     18.30 o 
  12   1  18        0.45       19.89     17.82 o 
  13   1  18       12.40        5.87     18.90 o 
   0   2  18      103.28      122.80     30.77 o 
   1   2  18       49.81       53.52     16.79 o 
   2   2  18        1.75       27.20     16.39 o 
   3   2  18       77.72      121.79     23.38 o 
   4   2  18       36.68       35.83     17.77 o 
   5   2  18       56.53       86.99     18.99 o 
   6   2  18       31.08       75.56     20.27 o 
   7   2  18       33.17       18.25     13.64 o 
   8   2  18       63.79       49.70     17.82 o 
   9   2  18        9.24        9.85     13.58 o 
  10   2  18       18.15       49.43     18.58 o 
  11   2  18       34.53       82.83     22.82 o 
  12   2  18       18.75       10.29     15.56 o 
  13   2  18        1.91       22.44     18.35 o 
   0   3  18       16.96       44.71     35.17 o 
   1   3  18        5.21       41.47     29.27 o 
   2   3  18       15.46        0.00     14.10 o 
   3   3  18        6.14       19.50     16.25 o 
   4   3  18        2.96       27.77     15.88 o 
   5   3  18       49.34       47.50     15.05 o 
   6   3  18       16.95       14.23     12.33 o 
   7   3  18       37.44       16.96     13.86 o 
   8   3  18       45.22       34.42     21.04 o 
   9   3  18        8.49        8.15     14.68 o 
  10   3  18        5.98        5.18     16.11 o 
  11   3  18       15.19       30.07     18.55 o 
  12   3  18        6.74        0.29     14.44 o 
   0   4  18        6.89       24.12     22.15 o 
   1   4  18       71.26       70.10     20.53 o 
   2   4  18       12.27       55.76     20.52 o 
   3   4  18        0.26       11.72     12.58 o 
   4   4  18       20.64       31.46     14.72 o 
   5   4  18        6.24       14.50     13.49 o 
   6   4  18       26.26       24.89     16.61 o 
   7   4  18       10.11       43.53     19.85 o 
   8   4  18        5.89        4.14     13.94 o 
   9   4  18       40.26       24.99     20.79 o 
  10   4  18        4.62       19.61     18.45 o 
  11   4  18        5.62        5.57     17.40 o 
   0   5  18       41.43       60.12     40.11 o 
   1   5  18       13.41       36.21     21.26 o 
   2   5  18       37.21       92.07     22.65 o 
   3   5  18        4.30        7.62     13.10 o 
   4   5  18       19.89       12.47     16.29 o 
   5   5  18        1.80       11.28     15.21 o 
   6   5  18       10.80       15.94     16.76 o 
   7   5  18        6.03       24.63     17.50 o 
   8   5  18        6.78       20.51     17.30 o 
   9   5  18        3.28        8.18     17.87 o 
  10   5  18       18.13       29.84     20.60 o 
   0   6  18      140.23      121.58     37.12 o 
   1   6  18       26.29       29.45     18.59 o 
   2   6  18       14.04        1.88     13.82 o 
   3   6  18        1.82       24.33     16.71 o 
   4   6  18       19.39       26.11     17.98 o 
   5   6  18        1.54       38.22     19.34 o 
   6   6  18        5.98        0.00     17.54 o 
   7   6  18        2.05       13.40     16.92 o 
   8   6  18        0.90        1.79     18.73 o 
   0   7  18        6.28        2.67     29.44 o 
   1   7  18        5.45        4.63     18.62 o 
   2   7  18        1.71        0.00     18.37 o 
   3   7  18        0.01        0.00     16.27 o 
   4   7  18       19.73       26.32     18.05 o 
   5   7  18        6.58        0.00     18.75 o 
   2   0  19       37.34        0.99     19.04 o 
   4   0  19        9.01        5.62     19.62 o 
   6   0  19       12.08       26.57     22.23 o 
   8   0  19       30.53        0.00     21.53 o 
  10   0  19        8.88       17.16     23.81 o 
  12   0  19        2.08       33.74     47.12 o 
   1   1  19       16.25       18.94     16.10 o 
   2   1  19       11.41       17.27     14.69 o 
   3   1  19       16.37       19.90     16.76 o 
   4   1  19       15.11       26.79     19.17 o 
   5   1  19        3.59        0.00     12.80 o 
   6   1  19       15.12       24.09     17.81 o 
   7   1  19        0.54        7.24     14.82 o 
   8   1  19        4.10       21.34     18.09 o 
   9   1  19        6.06       15.28     16.85 o 
  10   1  19        6.54       26.32     18.96 o 
  11   1  19        2.61       14.34     18.54 o 
  12   1  19       11.36        0.15     16.09 o 
   1   2  19       37.13       19.59     15.04 o 
   2   2  19       16.61       63.32     20.53 o 
   3   2  19       58.75       20.77     17.45 o 
   4   2  19       11.81       24.55     16.00 o 
   5   2  19       30.09       13.54     16.56 o 
   6   2  19       11.55        0.00     15.00 o 
   7   2  19        2.95       30.58     19.23 o 
   8   2  19       11.48       22.70     17.48 o 
   9   2  19        6.61        4.74     14.78 o 
  10   2  19        3.08       27.55     18.67 o 
  11   2  19        2.82       17.60     24.16 o 
   1   3  19        1.12       10.90     15.76 o 
   2   3  19        0.09        0.00     13.54 o 
   3   3  19        0.85       26.79     17.89 o 
   4   3  19       18.85        0.02     13.86 o 
   5   3  19       11.71       13.22     21.87 o 
   6   3  19       22.15       16.05     17.07 o 
   7   3  19       35.38        0.39     13.97 o 
   8   3  19        4.35       19.53     17.72 o 
   9   3  19       13.82       17.58     19.11 o 
  10   3  19       13.86       46.38     19.92 o 
   1   4  19       19.74       38.90     22.59 o 
   2   4  19        4.87        8.60     16.63 o 
   3   4  19       10.34       15.73     16.69 o 
   4   4  19       12.53       14.44     14.66 o 
   5   4  19        2.53       21.63     17.98 o 
   6   4  19        1.35        6.47     17.95 o 
   7   4  19       15.82       15.28     17.12 o 
   8   4  19        0.24       46.08     18.77 o 
   9   4  19        7.74        3.15     15.33 o 
   1   5  19        2.49        0.00     17.94 o 
   2   5  19        8.00        0.10     14.13 o 
   3   5  19        0.29        0.00     18.25 o 
   4   5  19       23.52       15.91     19.88 o 
   5   5  19        1.26       12.51     33.99 o 
   6   5  19        1.69        0.56     15.94 o 
   7   5  19        4.43       20.65     18.12 o 
   8   5  19       17.47       71.00     23.87 o 
   1   6  19        5.17        0.00     19.35 o 
   2   6  19        3.80       20.11     20.21 o 
   3   6  19        7.61        1.92     17.18 o 
   4   6  19        3.83       11.97     20.50 o 
   5   6  19        6.57       20.20     20.90 o 
   0   0  20      151.06      132.58     48.67 o 
   2   0  20       29.39       45.53     25.98 o 
   4   0  20       61.64       57.31     29.61 o 
   6   0  20        6.03        6.99     20.92 o 
   8   0  20       35.61       44.02     29.97 o 
  10   0  20        4.48       10.45     31.78 o 
   0   1  20       12.13       26.40     26.19 o 
   1   1  20        4.49       13.05     15.48 o 
   2   1  20       20.07       30.82     18.31 o 
   3   1  20       20.11       35.97     18.93 o 
   4   1  20        6.57       10.12     15.69 o 
   5   1  20        1.39       21.38     16.54 o 
   6   1  20        0.03       16.04     16.93 o 
   7   1  20        1.43       34.37     18.29 o 
   8   1  20       14.29       54.09     21.96 o 
   9   1  20        9.99        0.00     20.93 o 
  10   1  20        3.86       28.14     25.94 o 
   0   2  20       19.75       59.69     33.61 o 
   1   2  20        7.73        1.06     15.03 o 
   2   2  20        1.50       24.36     21.15 o 
   3   2  20        7.74       21.41     19.91 o 
   4   2  20        2.42        0.00     15.94 o 
   5   2  20       10.48        4.36     15.20 o 
   6   2  20       13.79       35.88     20.93 o 
   7   2  20        0.87        1.28     18.61 o 
   8   2  20       46.81       56.08     24.68 o 
   9   2  20       14.99        2.86     20.15 o 
   0   3  20       11.59        1.04     21.46 o 
   1   3  20        0.62       22.69     16.66 o 
   2   3  20        4.80        0.00     16.19 o 
   3   3  20        0.29        8.28     17.49 o 
   4   3  20        3.98       34.20     18.99 o 
   5   3  20       21.72       22.49     17.43 o 
   6   3  20        5.56       11.77     19.71 o 
   7   3  20       10.99       39.83     21.55 o 
   8   3  20        7.48       32.09     20.76 o 
   0   4  20       19.52       22.48     24.31 o 
   1   4  20        0.76        0.00     14.01 o 
   2   4  20        1.79       22.41     18.26 o 
   3   4  20        6.90       18.81     17.58 o 
   4   4  20        2.11       15.82     18.32 o 
   5   4  20       25.11       35.90     21.34 o 
   6   4  20        6.86       20.18     19.29 o 
   7   4  20        5.61        2.35     19.49 o 
   0   5  20       39.29       56.71     31.19 o 
   1   5  20        6.82       13.17     19.42 o 
   2   5  20        2.81       55.72     25.60 o 
   3   5  20        4.45       10.03     19.08 o 
   4   5  20        5.19        0.19     17.44 o 
   5   5  20        8.94        7.73     19.04 o 
   2   0  21       91.32       45.66     30.87 o 
   4   0  21       30.72       55.11     30.98 o 
   6   0  21       13.85       24.74     28.55 o 
   1   1  21        7.37       11.18     19.10 o 
   2   1  21        0.24       17.51     19.44 o 
   3   1  21        3.40        9.52     17.00 o 
   4   1  21        8.89        1.26     13.50 o 
   5   1  21        3.48       19.91     18.28 o 
   6   1  21       10.33        0.00     16.21 o 
   7   1  21       22.42        5.06     16.24 o 
   1   2  21        1.15        0.00     18.67 o 
   2   2  21       16.37       17.85     18.00 o 
   3   2  21       14.38        7.95     17.07 o 
   4   2  21       14.81       23.60     20.20 o 
   5   2  21        4.61        4.49     15.16 o 
   6   2  21       21.43       35.25     20.88 o 
   7   2  21        6.34       28.39     26.55 o 
   1   3  21        8.61       18.57     18.26 o 
   2   3  21        1.57       19.25     18.35 o 
   3   3  21        2.16       16.40     17.13 o 
   4   3  21        0.32       14.70     18.07 o 
   5   3  21       15.25       41.00     24.44 o 
   1   4  21        2.95        6.13     15.36 o 
   2   4  21       12.02       26.48     19.50 o 
   3   4  21       11.53       12.69     19.79 o 
   0   0  22        8.68        0.00     40.52 o 
   2   0  22       11.94       30.96     25.90 o 
   4   0  22        4.76       21.47     29.27 o 
   0   1  22        5.45        0.00     24.02 o 
   1   1  22        5.79       16.81     17.82 o 
   2   1  22        1.63       12.42     19.20 o 
   3   1  22       15.39       12.22     18.59 o 
   0   2  22       17.30        0.00     32.12 o 
   1   2  22        5.24       34.80     22.99 o 
   2   2  22        4.32       53.80     27.47 o 
                                                 
